# Supplementary material for: Characterization of the Mutagenic Spectrum of 4-Nitroquinoline 1-Oxide (4-NQO) in Aspergillus nidulans by Whole Genome Sequencing
Source: G3 (Bethesda). 2014 Oct 27;4(12):2483–92. doi: 10.1534/g3.114.014712 (PMC4267943; doi:10.1534/g3.114.014712)
Supplement: Supporting Information [file supp_g3.114.014712_FileS1.xlsx]

## Sheet: Repair Genes
	Strain				Wild type		Mutant
	RPA574	RPA570	RPA588	Codon No	Codon Seq*	amino acid	Variant Codon	Variant aa.	Change	Description	Ortholog	Ortholog description
uvsB	C>A			2421	TCG	SER	TAG	STOP	33aa ∆ C-term	Putative 1-phosphatidylinositol-3-kinase; role in checkpoint regulation during entry into mitosis and the DNA damage response; mutants have moderate growth defect, are sensitive to camptothecin, hydroxyurea and DEO, abnormal colony color	S.cerevisiae MEC1	Genome integrity checkpoint protein and PI kinase superfamily member; Mec1p and Dun1p function in same pathway to regulate dNTP pools and telomere length; signal transducer required for cell cycle arrest and transcriptional responses to damaged or unreplicated DNA; facilitates replication fork progression and regulates P-body formation under replication stress; promotes interhomolog recombination…
AN5278	G>T			848	AAG	LYS	AAT	ASN	Positive to Polar	Has domain(s) with predicted ATP binding, DNA helicase activity and role in DNA repair, telomere maintenance	S.cerevisiae RRM3	DNA helicase involved in rDNA replication and Ty1 transposition; binds to and suppresses DNA damage at G4 motifs in vivo; relieves replication fork pauses at telomeric regions; structurally and functionally related to Pif1p
bimD		C>G		1191	CAC	HIS	GAC	ASP	Positive to Negative	Essential protein involved in progression through mitosis; mutations confer sensitivity to DNA damage; putative DNA binding protein	S.cerevisiae PDS5	Protein involved in sister chromatid condensation and cohesion; colocalizes with cohesin on chromosomes, may function as a protein-protein interaction scaffold; also required during meiosis; relocalizes to the cytosol in response to hypoxia
AN6583		C>T		194	TCC	SER	TTC	PHE	Polar to Hydrophobic	Has domain(s) with predicted ATP binding, DNA binding, DNA ligase (ATP) activity and role in DNA recombination, DNA repair	N.crassa NCU06222	Tyrosyl-DNA phosphodiesterase domain-containing protein
AN5479		C>A		99	TCA	SER	TAA	STOP	280 aa ∆	Has domain(s) with predicted hydrolase activity, hydrolyzing N-glycosyl compounds activity and role in DNA repair	S.pombe Thp1	Mismatched DNA binding, uracil DNA N-glycosylase activity
AN8014			A>T	559	GAA	GLU	GAT	ASP	Positive to Positive	Has domain(s) with predicted ATP binding, DNA binding, DNA ligase (ATP) activity and role in DNA recombination, DNA repair	S.cerevisiae CDC9	DNA ligase found in the nucleus and mitochondria; an essential enzyme that joins Okazaki fragments during DNA replication; also acts in ribonucleotide excision repair, base excision repair, and recombination
*Mutated residue underlined
