# Supplementary material for: Characterization of the Mutagenic Spectrum of 4-Nitroquinoline 1-Oxide (4-NQO) in Aspergillus nidulans by Whole Genome Sequencing
Source: G3 (Bethesda). 2014 Oct 27;4(12):2483–92. doi: 10.1534/g3.114.014712 (PMC4267943; doi:10.1534/g3.114.014712)
Supplement: Supporting Information [file supp_g3.114.014712_FileS2.xlsx]

## Sheet: SNP List
Chromosome Full	Position	Ref	Variant	Freebayes Quality	Chrs	Strain*	Flanking Sequence (±10 bp)	Transcribed Region	Intergenic	Treatment (µg/ml)
ChrI_A_nidulans_FGSC_A4	78	G	A	473.77	1	583	GCGATCTGGAGGTACTCTTCC	1		0.45		*Strain Annotation
ChrI_A_nidulans_FGSC_A4	5484	C	A	323.77	1	633	GGCGCATTATGGATTGAGCTT	1		0.24		RT strain: RT262 arising from mutagenesis of 10E8 RT244 spores
ChrI_A_nidulans_FGSC_A4	27382	C	G	739.77	1	573	CGGGAATGTCGCCAACTGAGC		1	0.24		RPA strains: RPA535-659 arising from mutagenesis of 10E7 RPA520 spores
ChrI_A_nidulans_FGSC_A4	28329	G	A	311.77	1	578	TGCTTAGGATGAACCTATATA		1	0.24
ChrI_A_nidulans_FGSC_A4	29832	G	A	224.77	1	604	AAAGATCTTAGTCTATTCCTA		1	0.45
ChrI_A_nidulans_FGSC_A4	43148	C	A	322.77	1	608	ACAGTCATCGGTGTTCATCAC	1		0.45
ChrI_A_nidulans_FGSC_A4	51891	C	G	359.77	1	585	TTACGCCTACGGTGGGGATTC	1		0.45
ChrI_A_nidulans_FGSC_A4	57156	C	T	215.77	1	627	AGAGAACAGTGAAGTGATTGC	1		0.45
ChrI_A_nidulans_FGSC_A4	65640	C	A	60.77	1	608	CGCCAGCTTCGGCCGACAATC	1		0.45
ChrI_A_nidulans_FGSC_A4	70544	G	T	77.77	1	602	AAGCGGAGCTGCTACCTAGCG		1	0.45
ChrI_A_nidulans_FGSC_A4	71464	C	G	410.77	1	624	TCTCAAGGACGCGAGGCTGAT	1		0.45
ChrI_A_nidulans_FGSC_A4	83150	G	A	498.77	1	622	CGGCGAAGTCGTTGGGGAAAG	1		0.24
ChrI_A_nidulans_FGSC_A4	92234	G	A	66.77	1	633	CTATGACACTGGCAAATAGCC		1	0.24
ChrI_A_nidulans_FGSC_A4	107406	C	T	303.77	1	590	CTCGAGTCCAGAAGCAGTAGC		1	0.45
ChrI_A_nidulans_FGSC_A4	116439	C	G	275.77	1	604	TTGATCTTGAGTCCAAGAACC	1		0.45
ChrI_A_nidulans_FGSC_A4	122637	G	A	52.74	1	606	TGTACACCGAGGCCACCATCA	1		0.45
ChrI_A_nidulans_FGSC_A4	126675	C	A	908.77	1	652	GGATCACAGGGTGCCCCTTGA	1		0.24
ChrI_A_nidulans_FGSC_A4	126676	C	A	908.77	1	652	CGGATCACAGGGTGCCCCTTG	1		0.24
ChrI_A_nidulans_FGSC_A4	126677	C	T	880.77	1	652	GCGGATCAGAGGGTGCCCCTT	1		0.24
ChrI_A_nidulans_FGSC_A4	135469	C	A	52.77	1	622	GAATCGAGCCGAGCAGATGAA	1		0.24
ChrI_A_nidulans_FGSC_A4	140890	C	T	52.77	1	623	AAGGCAAACAGGGACTTGCTG	1		0.24
ChrI_A_nidulans_FGSC_A4	145277	G	A	346.77	1	575	TGATTTTTCCGGATAGAAATG	1		0.45
ChrI_A_nidulans_FGSC_A4	147857	G	A	221.77	1	622	TGAGATTGCTGAAGCTACTGG	1		0.24
ChrI_A_nidulans_FGSC_A4	148734	G	T	98.77	1	610	AGGTTCTGCAGCAGGCACAGG	1		0.45
ChrI_A_nidulans_FGSC_A4	168611	C	G	443.77	1	600	AATGCTGCATGGTTCGTATGA		1	0.45
ChrI_A_nidulans_FGSC_A4	170000	C	T	325.77	1	604	GGCTATTACTGGTAGGTGGTC		1	0.45
ChrI_A_nidulans_FGSC_A4	179265	G	A	570.77	1	583	AGACAGTAGCGGAGTTTGAGA		1	0.45
ChrI_A_nidulans_FGSC_A4	190774	G	A	81.77	1	656	TCTTGCCAGCGGGAATGCGTA	1		0.24
ChrI_A_nidulans_FGSC_A4	193480	G	A	224.77	1	604	AAACCATAATGTATATACTAT		1	0.45
ChrI_A_nidulans_FGSC_A4	194231	C	T	550.77	1	652	CATAACGGTCGTTACCATAGT		1	0.24
ChrI_A_nidulans_FGSC_A4	197639	C	T	81.77	1	589	GTGAAGGACTGGACTACTGAG	1		0.24
ChrI_A_nidulans_FGSC_A4	198071	C	T	611.78	1	262	GGGTCTACCCGCCTGTTCCGC	1		4
ChrI_A_nidulans_FGSC_A4	208668	C	A	307.77	1	590	GAAGCATCCGGCAGTAAACGT	1		0.45
ChrI_A_nidulans_FGSC_A4	228593	G	A	251.77	1	582	AGAGCGGACCGGCGCTCTGCG		1	0.45
ChrI_A_nidulans_FGSC_A4	229333	C	T	89.77	1	659	AGGTTGAACTGGAAACCAGTG	1		0.24
ChrI_A_nidulans_FGSC_A4	241483	G	A	56.77	1	626	TACATCGCGTGGTCCCTCTTC		1	0.24
ChrI_A_nidulans_FGSC_A4	244255	C	T	345.77	1	628	TAAACCATTAGCTAGAATGCT		1	0.24
ChrI_A_nidulans_FGSC_A4	258569	G	A	234.77	1	612	CGGCGACCTCGGCATGATCGC		1	0.45
ChrI_A_nidulans_FGSC_A4	262867	C	A	58.77	1	633	CTTTCTCTGTGCGCTTGCCAC		1	0.24
ChrI_A_nidulans_FGSC_A4	266245	G	A	163.77	1	659	TCTGTCATCTGACTCAACATC		1	0.24
ChrI_A_nidulans_FGSC_A4	273682	G	C	237.77	1	612	ATCCCCCTCCGCCATAATAAC	1		0.45
ChrI_A_nidulans_FGSC_A4	274839	G	C	73.77	1	599	GCAGTGCTCTGGTCGACGAGT	1		0.45
ChrI_A_nidulans_FGSC_A4	276357	C	T	142.77	1	656	GCTACAACAAGAGTTCTGGAT	1		0.24
ChrI_A_nidulans_FGSC_A4	293075	G	A	163.77	1	590	GGCTCCTTCCGCATGATGCCG	1		0.45
ChrI_A_nidulans_FGSC_A4	307030	C	T	92.28	1	577	TGAGCGCGCAGAGAATCTCAA	1		0.24
ChrI_A_nidulans_FGSC_A4	322434	G	A	367.77	1	583	AGCTTTGAGCGTGCTGGTTGA		1	0.45
ChrI_A_nidulans_FGSC_A4	328364	C	T	270.77	1	600	TCCGCACGGAGTTGCGTACGA	1		0.45
ChrI_A_nidulans_FGSC_A4	328869	C	A	67.77	1	601	GGAGCCGTGGGAGATTATCTA	1		0.45
ChrI_A_nidulans_FGSC_A4	330490	G	A	74.77	1	585	GTCACGTGTAGGGGTATGCCT		1	0.45
ChrI_A_nidulans_FGSC_A4	335286	C	A	62.77	1	622	CACCGGAGGTGTCATTAACAG	1		0.24
ChrI_A_nidulans_FGSC_A4	335482	G	T	340.77	1	610	CGCATACTCAGGGATAATTGA	1		0.45
ChrI_A_nidulans_FGSC_A4	335537	G	C	179.77	1	610	TACCAGGCACGGTGGCAGCCG	1		0.45
ChrI_A_nidulans_FGSC_A4	335736	C	G	561.77	1	600	CTTGCACCTCGCCAGGTTCAT	1		0.45
ChrI_A_nidulans_FGSC_A4	337446	C	T	137.77	1	627	ATAGCCGGCCGTCTATGTCAG	1		0.45
ChrI_A_nidulans_FGSC_A4	338007	C	T	657.77	1	580	GAATGTTGACGGCATTGCGGT	1		0.45
ChrI_A_nidulans_FGSC_A4	339275	G	T	69.77	1	580	CTATGAAGACGGAGCGACTTG	1		0.45
ChrI_A_nidulans_FGSC_A4	342131	G	T	79.77	1	627	AAAGGCCACCGATTCAACCCT	1		0.45
ChrI_A_nidulans_FGSC_A4	343677	G	T	61.77	1	601	ATCTGCACTTGTGGTAGCAGT		1	0.45
ChrI_A_nidulans_FGSC_A4	360837	T	C	235.77	1	601	GCGCTCTACAATCCATGGTCA	1		0.45
ChrI_A_nidulans_FGSC_A4	365546	A	T	64.77	1	656	ACTCTCCCAAAATGAGTCGCC	1		0.24
ChrI_A_nidulans_FGSC_A4	367670	G	T	304.77	1	628	GTATCTCCCCGGGCTTTTGAC	1		0.24
ChrI_A_nidulans_FGSC_A4	367688	C	T	740.77	1	598	GTCTTCAACCGCCTTACCGTC	1		0.24
ChrI_A_nidulans_FGSC_A4	370128	G	C	182.82	1	599	GGAAGTGGCGGTGTACCTGTC		1	0.45
ChrI_A_nidulans_FGSC_A4	383915	C	A	88.77	1	652	GCTCAGAGTCGGCGATGGACG		1	0.24
ChrI_A_nidulans_FGSC_A4	384915	C	T	250.8	1	577	TCTGAGACTGGACTCCAAGTT	1		0.24
ChrI_A_nidulans_FGSC_A4	392762	C	A	52.74	1	577	ACGATCAAGTGAATGAGACGG	1		0.24
ChrI_A_nidulans_FGSC_A4	393277	G	A	75.77	1	589	GAGCCGGTCCGCCAGCAGCCG	1		0.24
ChrI_A_nidulans_FGSC_A4	397276	C	A	339.77	1	608	GCCCACGAGCGGACTTGACTC	1		0.45
ChrI_A_nidulans_FGSC_A4	401431	G	C	104.77	1	601	CTGCATCGCCGTCCTGGTTGG		1	0.45
ChrI_A_nidulans_FGSC_A4	420447	G	A	54.77	1	576	AGAAATCCACGGAAGACACGT	1		0.45
ChrI_A_nidulans_FGSC_A4	421924	G	A	199.77	1	604	TCGCCGTCTGGGTTTCTCCCT		1	0.45
ChrI_A_nidulans_FGSC_A4	430341	C	T	345.77	1	622	GCTACAACTAGAATATTCTTG		1	0.24
ChrI_A_nidulans_FGSC_A4	441273	C	G	77.77	1	585	TCCCACACCTGCTCATGCTTG	1		0.45
ChrI_A_nidulans_FGSC_A4	449698	G	A	192.77	1	650	CCGACCCATCGCAGCTTCATC	1		0.24
ChrI_A_nidulans_FGSC_A4	463362	G	T	206.77	1	623	CGACGAACGAGGTCCACCAGT	1		0.24
ChrI_A_nidulans_FGSC_A4	464882	C	A	129.77	1	583	CTGCGCCTGCGCCTGAAATGA	1		0.45
ChrI_A_nidulans_FGSC_A4	480658	C	T	98.77	1	622	GAAGATCAAGGGATAATGCCC		1	0.24
ChrI_A_nidulans_FGSC_A4	487794	G	A	70.77	1	601	TCCTCACCGAGCTATTGAAGA	1		0.45
ChrI_A_nidulans_FGSC_A4	518695	G	C	550.77	1	608	ACGCTCGACCGGTATCGCTCC	1		0.45
ChrI_A_nidulans_FGSC_A4	522466	A	G	64.77	1	602	ATATATATATATGTAGCTATA		1	0.45
ChrI_A_nidulans_FGSC_A4	536625	C	A	73.77	1	585	GTTCCAACTCGGCCAAGTTAC	1		0.45
ChrI_A_nidulans_FGSC_A4	547100	C	A	70.77	1	626	GACAAGGGCGGATGCTGCAAG	1		0.24
ChrI_A_nidulans_FGSC_A4	548664	C	T	98.77	1	623	AAACAAAGGGGAAGACCAACT	1		0.24
ChrI_A_nidulans_FGSC_A4	548870	G	T	55.77	1	656	TGCAAGCCGAGGAAGCGAAGA	1		0.24
ChrI_A_nidulans_FGSC_A4	548955	C	T	135.77	1	659	CCCCGCACAAGGGCGACAGCG	1		0.24
ChrI_A_nidulans_FGSC_A4	562345	G	A	215.77	1	601	GATAGCCTCGGTATCAATGCA	1		0.45
ChrI_A_nidulans_FGSC_A4	568786	C	G	548.77	1	604	AAGCAGGAAAGGCCAATCAAG	1		0.45
ChrI_A_nidulans_FGSC_A4	576050	T	G	71.77	1	585	AAACACTCATACGGTCGATAG	1		0.45
ChrI_A_nidulans_FGSC_A4	586524	G	A	431.77	1	600	CTGACGTTCTGGAGGCACTCA	1		0.45
ChrI_A_nidulans_FGSC_A4	597540	C	T	174.77	1	602	GCCGCCAGCAGGAGATTGCTT	1		0.45
ChrI_A_nidulans_FGSC_A4	599937	G	C	328.77	1	582	CCGTTCCGCCGCTCCAGACAC	1		0.45
ChrI_A_nidulans_FGSC_A4	605708	G	C	372.77	1	583	TTGCATGGAGGCGGTTTGCCC	1		0.45
ChrI_A_nidulans_FGSC_A4	620761	G	T	403.77	1	582	ACCTAGCTGCGCCAGCACCTC	1		0.45
ChrI_A_nidulans_FGSC_A4	639653	C	T	139.77	1	628	CGCACCTTCAGACATCCCGCT	1		0.24
ChrI_A_nidulans_FGSC_A4	644085	C	A	255.77	1	610	CAGGACTAACGGGGTATGACC	1		0.45
ChrI_A_nidulans_FGSC_A4	644168	C	T	295.77	1	610	CGGCGTGGACGGGGGCGGGAA	1		0.45
ChrI_A_nidulans_FGSC_A4	653599	C	A	429.77	1	583	GGGTCCCTACGTCGCTGAGAG	1		0.45
ChrI_A_nidulans_FGSC_A4	656691	G	T	91.28	1	606	ATCCGATCTCGTCGCGTGTCG		1	0.45
ChrI_A_nidulans_FGSC_A4	657804	C	G	268.77	1	582	GTGGAGTAGGGTGTAGAATAG	1		0.45
ChrI_A_nidulans_FGSC_A4	672772	G	A	520.77	1	578	GCAAACAGATGAGAGTAAGAT	1		0.24
ChrI_A_nidulans_FGSC_A4	675566	G	A	407.77	1	599	CTCACTGAGTGGTGGAACAAT	1		0.45
ChrI_A_nidulans_FGSC_A4	676039	C	A	62.77	1	579	GCTTCCAGGAGCTTCTTGCGA	1		0.24
ChrI_A_nidulans_FGSC_A4	677849	C	A	52.74	1	606	CAGAAAACACGTGTACCAACC		1	0.45
ChrI_A_nidulans_FGSC_A4	687928	G	A	58.77	1	590	CAGTCTCGTCGGAGTTCGTAT	1		0.45
ChrI_A_nidulans_FGSC_A4	689234	C	T	58.77	1	656	CTCCATCACAGCATATCAAAT	1		0.24
ChrI_A_nidulans_FGSC_A4	712996	C	T	119.77	1	610	GTCAGAGGACGGTATAAACTG		1	0.45
ChrI_A_nidulans_FGSC_A4	715276	C	T	76.77	1	623	CTCCCGAACGGAACGCAAGCC	1		0.24
ChrI_A_nidulans_FGSC_A4	717325	G	A	883.77	1	573	CTCAAAAGGTGGGCTTAAGCT		1	0.24
ChrI_A_nidulans_FGSC_A4	725892	C	G	431.77	1	582	TCCTCGGCTGGGAACAATCAA	1		0.45
ChrI_A_nidulans_FGSC_A4	757036	G	T	52.77	1	656	AACCGGGGATGGAGAAGGTCA	1		0.24
ChrI_A_nidulans_FGSC_A4	763144	C	T	1489.74	1	262	AGGGACAGCCGACGAACAATG	1		4
ChrI_A_nidulans_FGSC_A4	766618	C	G	293.77	1	583	TGGCGTGGCTGTCTGGGATCT	1		0.45
ChrI_A_nidulans_FGSC_A4	770023	T	C	126.77	1	612	GGGCGCGACCAAGAAACCAGC		1	0.45
ChrI_A_nidulans_FGSC_A4	773566	G	T	58.77	1	612	CCGTAAGTGGGTGTAATATAT	1		0.45
ChrI_A_nidulans_FGSC_A4	775580	G	A	70.77	1	606	AAGACACCAGGTCACAAAGTT	1		0.45
ChrI_A_nidulans_FGSC_A4	779047	G	A	213.77	1	601	TCCTTCCTGAGAGACGAAAAA		1	0.45
ChrI_A_nidulans_FGSC_A4	782727	C	T	160.77	1	656	AAATGAATGCGGGAGGACGGA		1	0.24
ChrI_A_nidulans_FGSC_A4	784877	T	G	143.77	1	585	ATGGAGAAATATGAGATAGCA	1		0.45
ChrI_A_nidulans_FGSC_A4	787035	G	T	250.77	1	622	GGATACTCTTGCTATGTGTAC		1	0.24
ChrI_A_nidulans_FGSC_A4	807629	G	A	61.77	1	626	GTTGATCGCCGTCTAATCAGA		1	0.24
ChrI_A_nidulans_FGSC_A4	823922	C	T	403.77	1	576	CTCGGATTCCGGGACTCTGCC	1		0.45
ChrI_A_nidulans_FGSC_A4	839293	C	G	572.77	1	630	CGATTGAATCGCCAGTTTCCC	1		0.24
ChrI_A_nidulans_FGSC_A4	907841	G	T	541.77	1	580	TCCGCTCAGTGGTTTGAACGT	1		0.45
ChrI_A_nidulans_FGSC_A4	913395	G	T	444.77	1	576	CGGGTCCGTCGGGACTCTGGA		1	0.45
ChrI_A_nidulans_FGSC_A4	915698	G	T	52.77	1	601	GCGACCCGCCGTGCTGCGGGT		1	0.45
ChrI_A_nidulans_FGSC_A4	918740	G	A	61.77	1	626	CAACGCCACAGGCTACGCTAC	1		0.24
ChrI_A_nidulans_FGSC_A4	919407	G	A	289.77	1	602	AGGCGATGTCGTGTTAGCGCG	1		0.45
ChrI_A_nidulans_FGSC_A4	928349	C	T	346.77	1	580	CCCTGCGCAAGACCCTGTACC	1		0.45
ChrI_A_nidulans_FGSC_A4	928394	C	T	467.77	1	628	TCCTGCTCAAGGGTTCCGTCC	1		0.24
ChrI_A_nidulans_FGSC_A4	930311	C	G	259.77	1	582	CGCACATCATGTCGGAGGACG	1		0.45
ChrI_A_nidulans_FGSC_A4	941511	C	T	246.77	1	612	TTTCTAGGCTGGGCTCTTGGC	1		0.45
ChrI_A_nidulans_FGSC_A4	945702	C	T	570.77	1	628	AAGAGCACAAGGGCCGTCTCA	1		0.24
ChrI_A_nidulans_FGSC_A4	947608	C	T	228.77	1	569	CATCTCCCTCGAGCAATATCC	1		0.45
ChrI_A_nidulans_FGSC_A4	951829	C	A	244.77	1	600	AGTTATCGGCGGCGGTATTTT	1		0.45
ChrI_A_nidulans_FGSC_A4	953075	G	T	71.77	1	650	TGACAGCTCCGCAAGCGGAGG	1		0.24
ChrI_A_nidulans_FGSC_A4	953145	G	A	1274.77	1	573	TGCGCGTCTAGACACAAAGCC	1		0.24
ChrI_A_nidulans_FGSC_A4	959952	G	T	61.77	1	582	AAAATAACCGGCTCCATAAAC		1	0.45
ChrI_A_nidulans_FGSC_A4	961127	C	A	53.77	1	576	ACGCGTTGACGTACTTCTGTG		1	0.45
ChrI_A_nidulans_FGSC_A4	967732	G	A	373.77	1	575	CATGGCAGCAGGGGACTTCCT	1		0.45
ChrI_A_nidulans_FGSC_A4	970305	C	T	292.77	1	599	GCAGATCTGAGGGTGCCCAAC	1		0.45
ChrI_A_nidulans_FGSC_A4	981162	T	A	52.77	1	579	ATCGCGGCCAAGCCATCGCCG	1		0.24
ChrI_A_nidulans_FGSC_A4	999524	C	G	103.77	1	569	CTGGCGGAGGGCCTTGTTGCT	1		0.45
ChrI_A_nidulans_FGSC_A4	1007823	C	G	450.77	1	600	ACAAACAGCAGCCTGAAGATG	1		0.45
ChrI_A_nidulans_FGSC_A4	1007826	C	G	410.77	1	600	CAGACAAACAGCAGCCTGAAG	1		0.45
ChrI_A_nidulans_FGSC_A4	1021493	C	A	108.77	1	569	GTGAGCCGCGGACGGCATCCG		1	0.45
ChrI_A_nidulans_FGSC_A4	1032933	G	C	291.77	1	599	CGTGATCCTCGGTGGTGTCAT	1		0.45
ChrI_A_nidulans_FGSC_A4	1036391	G	T	228.77	1	650	GGGGGGTTCCGCTCTCGTGCC	1		0.24
ChrI_A_nidulans_FGSC_A4	1038055	G	T	52.74	1	577	AGAAGCAGAAGCAGAGACACC	1		0.24
ChrI_A_nidulans_FGSC_A4	1038116	C	T	64.77	1	600	GGCACAAGAAGATGCCAGCAG	1		0.45
ChrI_A_nidulans_FGSC_A4	1038531	G	A	301.77	1	622	TGTGGTCCCAGGCGGTATCGA	1		0.24
ChrI_A_nidulans_FGSC_A4	1041382	G	A	771.77	1	583	CGGCAAGTATGAGGAGGAGAT	1		0.45
ChrI_A_nidulans_FGSC_A4	1064038	G	T	52.77	1	585	TCTATCAGAGGAAATCCCCAA		1	0.45
ChrI_A_nidulans_FGSC_A4	1065890	G	A	1792.66	1	262	TTGTGTCAATGCCTCTGGAAC	1		4
ChrI_A_nidulans_FGSC_A4	1066230	G	A	282.77	1	585	ATATATTATCGGAGACAGTGG	1		0.45
ChrI_A_nidulans_FGSC_A4	1069563	C	A	694.77	1	604	AGGCGGTTATGGCACTTTGTC		1	0.45
ChrI_A_nidulans_FGSC_A4	1084209	C	A	397.77	1	659	ATATAGACTTGGAGCATTTCA		1	0.24
ChrI_A_nidulans_FGSC_A4	1084289	C	A	516.77	1	580	CCAATTTCTTGTTCTTCCACG		1	0.45
ChrI_A_nidulans_FGSC_A4	1091856	G	A	501.77	1	583	AAGATCCAAGGTCACGGTCAC	1		0.45
ChrI_A_nidulans_FGSC_A4	1106268	T	C	58.77	1	656	GTTGGAGTGGAGGGACAATGG	1		0.24
ChrI_A_nidulans_FGSC_A4	1116053	C	T	130.77	1	600	GGCTTGTCTTGACCTCGGGAA	1		0.45
ChrI_A_nidulans_FGSC_A4	1122819	C	T	148.77	1	627	GATGAATGATGATTCAGCAAC		1	0.45
ChrI_A_nidulans_FGSC_A4	1126631	G	T	141.77	1	627	TTATACAGATGGTGGTTTCGA	1		0.45
ChrI_A_nidulans_FGSC_A4	1142908	C	A	80.77	1	576	ATCTGGAAGTGTGACATGGGT	1		0.45
ChrI_A_nidulans_FGSC_A4	1146558	C	T	215.77	1	601	CAGAAATTCTGGCTATAATAT		1	0.45
ChrI_A_nidulans_FGSC_A4	1151157	G	A	302.77	1	583	TCGACACGACGTAGTGATGAA	1		0.45
ChrI_A_nidulans_FGSC_A4	1158996	G	A	110.77	1	580	TCCTTTTATAGGGCTGCAATT		1	0.45
ChrI_A_nidulans_FGSC_A4	1162159	G	A	587.77	1	583	CAAGTATAAGGAGATCCTTAC	1		0.45
ChrI_A_nidulans_FGSC_A4	1163136	G	A	692.77	1	578	ACAGGCCATAGGACCTCCTTA	1		0.24
ChrI_A_nidulans_FGSC_A4	1163330	G	A	299.77	1	583	TAGTACTATAGACGAATATCT	1		0.45
ChrI_A_nidulans_FGSC_A4	1164878	G	A	59.77	1	599	GTGACCAGATGCCGCCGCTTT		1	0.45
ChrI_A_nidulans_FGSC_A4	1165829	G	A	58.77	1	626	CCCGGCCTGGGGAGGAGTTTC	1		0.24
ChrI_A_nidulans_FGSC_A4	1179552	C	T	150.77	1	600	TGCGTGCCTTGGCTGACGGTG	1		0.45
ChrI_A_nidulans_FGSC_A4	1181244	C	T	305.77	1	584	TGATCAATATGTTGAGGTATG	1		0.45
ChrI_A_nidulans_FGSC_A4	1200026	C	G	409.77	1	610	GCATGTCGGCGAAGCTCAAGT	1		0.45
ChrI_A_nidulans_FGSC_A4	1203910	G	C	57.77	1	656	GCGTCGTGGTGGAACGTGATG		1	0.24
ChrI_A_nidulans_FGSC_A4	1206528	A	G	294.77	1	622	GTAGTTAGTAAAATAGCTATA	1		0.24
ChrI_A_nidulans_FGSC_A4	1214935	C	A	897.77	1	573	GATAGAAGGCGTCAGAGTCTC	1		0.24
ChrI_A_nidulans_FGSC_A4	1217164	G	A	566.77	1	628	CCGCGGCGGCGGTATCCTCGC	1		0.24
ChrI_A_nidulans_FGSC_A4	1221063	G	A	92.28	1	606	TTCTGTCCCAGGCGCTTTAGC		1	0.45
ChrI_A_nidulans_FGSC_A4	1221768	T	C	65.77	1	577	GTCTGGTTGCAGCTTCATAAG	1		0.24
ChrI_A_nidulans_FGSC_A4	1238505	G	T	114.77	1	623	ATCAGGACGTGGACAGCCACG	1		0.24
ChrI_A_nidulans_FGSC_A4	1239867	G	A	219.77	1	583	CGTCGATCAAGCGGTAGTGAG		1	0.45
ChrI_A_nidulans_FGSC_A4	1265507	G	A	728.77	1	583	CCATCGTTCAGGATGGGAAGG		1	0.45
ChrI_A_nidulans_FGSC_A4	1272026	C	A	63.77	1	583	TCCTAGATCGGAGAACAATGA		1	0.45
ChrI_A_nidulans_FGSC_A4	1275484	C	T	331.78	1	576	CATTTGCTGCGGAGGATGTGC	1		0.45
ChrI_A_nidulans_FGSC_A4	1279481	G	A	236.8	1	626	TTACCGTTCAGCTAGTGAAGC	1		0.24
ChrI_A_nidulans_FGSC_A4	1280403	C	T	313.77	1	622	AGTTGTCGCAGGTTACGGATT	1		0.24
ChrI_A_nidulans_FGSC_A4	1302443	G	T	55.77	1	576	CACATGGTGAGAGTGAACCCC	1		0.45
ChrI_A_nidulans_FGSC_A4	1309314	G	A	463.77	1	600	CACTGGCCTTGACGCAGTATC		1	0.45
ChrI_A_nidulans_FGSC_A4	1310989	G	A	321.77	1	622	GCAGCACAATGGGGCATCGAA	1		0.24
ChrI_A_nidulans_FGSC_A4	1312633	C	A	52.74	1	606	TTCAATCCAAGATGAGTTAAA		1	0.45
ChrI_A_nidulans_FGSC_A4	1313909	C	T	87.77	1	608	TTTGGCGGGCGGTCTCGCTTG	1		0.45
ChrI_A_nidulans_FGSC_A4	1323218	G	A	621.77	1	578	GCGCCAAAGAGGGTGAGTTGC	1		0.24
ChrI_A_nidulans_FGSC_A4	1328725	G	T	385.77	1	608	TGGACGGGGAGGCGCAGCAGG	1		0.45
ChrI_A_nidulans_FGSC_A4	1334280	G	A	422.77	1	583	CAGAGCAAGTGACTCAAGGCC	1		0.45
ChrI_A_nidulans_FGSC_A4	1366114	C	A	224.77	1	599	TGATGAACTCGGTAGCTGGGT	1		0.45
ChrI_A_nidulans_FGSC_A4	1379719	G	A	55.77	1	601	TCGTTGAGACGACTGTGGCCC		1	0.45
ChrI_A_nidulans_FGSC_A4	1383238	C	T	507.77	1	569	GGATGGCGAAGAAGCATCATA	1		0.45
ChrI_A_nidulans_FGSC_A4	1383866	C	T	1406.77	1	535	AAATTCGTGAGGAGGTATGTG	1		0.24
ChrI_A_nidulans_FGSC_A4	1385990	C	T	279.77	1	627	GAGGAAGCGCGCCAGAAGAAG	1		0.45
ChrI_A_nidulans_FGSC_A4	1386798	C	T	286.77	1	622	AGGGCCCCGCGGGTTTAACTC	1		0.24
ChrI_A_nidulans_FGSC_A4	1388274	C	T	726.77	1	652	CGCCGCCCTCGTTTTCCTGCC	1		0.24
ChrI_A_nidulans_FGSC_A4	1389405	G	A	1841.58	1	262	CATGCTGACAGTAACACGTCT		1	4
ChrI_A_nidulans_FGSC_A4	1391386	C	T	544.77	1	576	AAGATTGCGAGCATGTAGATA		1	0.45
ChrI_A_nidulans_FGSC_A4	1412046	C	G	455.77	1	580	ACAGCCGCTGGGCAAGACTCA	1		0.45
ChrI_A_nidulans_FGSC_A4	1412047	C	T	480.77	1	580	GACAGCCGCTGGGCAAGACTC	1		0.45
ChrI_A_nidulans_FGSC_A4	1432817	C	T	291.77	1	608	CACAGATACTGACTGGGAATT	1		0.45
ChrI_A_nidulans_FGSC_A4	1461571	G	T	92.77	1	612	GGAAGCTGTCGGGGAAGCACA	1		0.45
ChrI_A_nidulans_FGSC_A4	1468094	C	T	428.77	1	573	GGCAACCCGGGTATCCAGGTG	1		0.24
ChrI_A_nidulans_FGSC_A4	1469997	G	T	58.77	1	585	ATGACATGAGGCCTTTCGGTT		1	0.45
ChrI_A_nidulans_FGSC_A4	1471706	C	T	64.77	1	601	CCAGCCAACGGTTCTCCGGTC	1		0.45
ChrI_A_nidulans_FGSC_A4	1476399	C	T	237.77	1	590	GATAGACATAGAGCGCCGGAA	1		0.45
ChrI_A_nidulans_FGSC_A4	1488191	C	T	255.77	1	623	CAGGGAATATGAGTCTTCAAA		1	0.24
ChrI_A_nidulans_FGSC_A4	1505321	G	T	418.77	1	600	ACAGTTTCTAGCTCCGCACTA		1	0.45
ChrI_A_nidulans_FGSC_A4	1509293	G	T	52.77	1	576	CTTGGACACAGGACCACCACC	1		0.45
ChrI_A_nidulans_FGSC_A4	1518330	C	T	140.77	1	623	TCGTTGCCAAGAACCAGTCTG	1		0.24
ChrI_A_nidulans_FGSC_A4	1527587	G	T	1353.66	1	262	CCGCCTGCTGGAGCGTTGAGA	1		4
ChrI_A_nidulans_FGSC_A4	1530263	G	C	552.77	1	598	AGGATAGTCCGTTGCGCGCAC	1		0.24
ChrI_A_nidulans_FGSC_A4	1530713	G	C	641.77	1	573	TAGAACTGACGGGTGAATAGT	1		0.24
ChrI_A_nidulans_FGSC_A4	1534167	G	A	218.77	1	600	ACGTCATTATGATGCTACTAA		1	0.45
ChrI_A_nidulans_FGSC_A4	1543207	G	A	55.77	1	576	ATCGGCAGAGGTTCTGCTCTT	1		0.45
ChrI_A_nidulans_FGSC_A4	1545145	G	C	152.79	1	606	GCTCGTCACTGCATATGAAGC	1		0.45
ChrI_A_nidulans_FGSC_A4	1553038	G	A	634.77	1	576	AAGGTGCCCAGGAAATTGATG	1		0.45
ChrI_A_nidulans_FGSC_A4	1553203	G	A	558.77	1	578	TCGCTGAGAAGGTTGCCAAAG	1		0.24
ChrI_A_nidulans_FGSC_A4	1560086	G	A	418.77	1	650	AGCGCGAGCAGGAAGAACCAA	1		0.24
ChrI_A_nidulans_FGSC_A4	1560128	G	A	170.77	1	584	CGACATCTACGGAGCCGGTTT	1		0.45
ChrI_A_nidulans_FGSC_A4	1582607	C	T	641.85	1	582	ATCAACCTGCGGTAGCACGTA	1		0.45
ChrI_A_nidulans_FGSC_A4	1602391	C	A	731.77	1	608	AAGATGACTCGGACGGTCTGT	1		0.45
ChrI_A_nidulans_FGSC_A4	1606467	G	T	325.77	1	582	AGAAGTCAAGGGGCGCGTTTC	1		0.45
ChrI_A_nidulans_FGSC_A4	1610165	T	C	342.77	1	598	ATGACAACTCAAAATCAATGC	1		0.24
ChrI_A_nidulans_FGSC_A4	1622504	G	A	91.77	1	612	CATTGCTCCCGTCATCGCCAA	1		0.45
ChrI_A_nidulans_FGSC_A4	1624515	G	T	55.77	1	656	GGTCGGGAGAGCGTAACGAGG	1		0.24
ChrI_A_nidulans_FGSC_A4	1630798	G	A	474.77	1	578	TTTCCAACTCGGGTGTCTCGC	1		0.24
ChrI_A_nidulans_FGSC_A4	1635115	T	C	51.77	1	656	TCGACGTTCTACAAGGCTTCT	1		0.24
ChrI_A_nidulans_FGSC_A4	1635374	G	T	414.77	1	630	CGAAGCCCGAGCTCTCATGCG	1		0.24
ChrI_A_nidulans_FGSC_A4	1643591	C	A	543.77	1	598	CTTTCAGTACGAGCACAGTAA	1		0.24
ChrI_A_nidulans_FGSC_A4	1647374	G	C	431.77	1	582	GTTTGAGGCAGGCCGTGCAGT		1	0.45
ChrI_A_nidulans_FGSC_A4	1648270	C	G	543.77	1	598	AGAGACACGCGGTCGGACGGA	1		0.24
ChrI_A_nidulans_FGSC_A4	1659527	C	T	55.77	1	589	GATGGAGTCTGTTGCGACGAT	1		0.24
ChrI_A_nidulans_FGSC_A4	1671857	G	T	200.77	1	584	TAAAAGTACCGGCTTGGATCG		1	0.45
ChrI_A_nidulans_FGSC_A4	1677032	G	C	597.77	1	583	GCGCTGTCTGGTGCAGACGCC	1		0.45
ChrI_A_nidulans_FGSC_A4	1681725	C	T	468.77	1	590	CGCACGGCAAGGCGCAGGCGC	1		0.45
ChrI_A_nidulans_FGSC_A4	1682086	C	T	304.77	1	584	GACCCTCATCGCCAAACTGAT	1		0.45
ChrI_A_nidulans_FGSC_A4	1690828	C	T	375.77	1	575	CTCCTCAAAAGAAGTCACGCG	1		0.45
ChrI_A_nidulans_FGSC_A4	1691613	C	T	441.77	1	608	GTACAACCATGTCAGCCTATA		1	0.45
ChrI_A_nidulans_FGSC_A4	1692568	G	A	317.77	1	583	CTACCAGTTCGAGTCGTTCTG	1		0.45
ChrI_A_nidulans_FGSC_A4	1714873	C	A	236.77	1	569	TGAATATACAGGTGTATATTT	1		0.45
ChrI_A_nidulans_FGSC_A4	1720222	G	A	325.77	1	602	CTACGTTTACGGCAGCGAAAA	1		0.45
ChrI_A_nidulans_FGSC_A4	1742095	C	T	604.77	1	610	AGCTAGCCATGGGGGCTTTAG		1	0.45
ChrI_A_nidulans_FGSC_A4	1748240	C	T	346.77	1	580	TGCTCTCTGTGCATCCACAAC		1	0.45
ChrI_A_nidulans_FGSC_A4	1749760	C	A	101.77	1	590	CTCTCTGATGGGAACAACTCG		1	0.45
ChrI_A_nidulans_FGSC_A4	1750123	G	A	305.77	1	622	TCTCGTCACAGAAGCACTGTA		1	0.24
ChrI_A_nidulans_FGSC_A4	1753736	C	A	279.77	1	583	TTTTACAGTAGCTGACCGACT		1	0.45
ChrI_A_nidulans_FGSC_A4	1779782	G	C	525.77	1	628	ACGGTTGCTTGGGCATCACTC		1	0.24
ChrI_A_nidulans_FGSC_A4	1784544	C	T	713.77	1	573	AAATATCTGTGTCCGGGTATT		1	0.24
ChrI_A_nidulans_FGSC_A4	1792080	C	G	244.77	1	624	CGCGCATCCCGACACGCCAGT	1		0.45
ChrI_A_nidulans_FGSC_A4	1806749	T	C	371.77	1	573	TCCTTTGTACACAGCTTGTCA		1	0.24
ChrI_A_nidulans_FGSC_A4	1807093	C	T	676.77	1	583	AAGGCACCAAGGCAAACTAGC		1	0.45
ChrI_A_nidulans_FGSC_A4	1808962	C	A	368.77	1	576	CGGGCCGGCCGAGCTTACCTC		1	0.45
ChrI_A_nidulans_FGSC_A4	1842037	C	T	1109.71	1	262	CTCAAGGAATGGTGCCTTTAG	1		4
ChrI_A_nidulans_FGSC_A4	1851779	G	T	55.77	1	601	CTACCAAGATGTCCGTCCCTA	1		0.45
ChrI_A_nidulans_FGSC_A4	1853118	C	A	292.77	1	600	GAGGAAATCCGGCGCTCGCTC	1		0.45
ChrI_A_nidulans_FGSC_A4	1875848	C	T	355.77	1	599	CTCCTTCCAAGCAGGGATCTC		1	0.45
ChrI_A_nidulans_FGSC_A4	1879427	C	T	257.77	1	627	GGCAGCATATGGTAAGTCATA	1		0.45
ChrI_A_nidulans_FGSC_A4	1880249	C	T	291.77	1	610	GCTGAAGGGCGCTTTATATCA	1		0.45
ChrI_A_nidulans_FGSC_A4	1905283	C	T	1181.77	1	652	ACGCGGTAGCGACCGAGTTCG	1		0.24
ChrI_A_nidulans_FGSC_A4	1909298	G	T	136.77	1	602	ACCCAATTTCGGCTGTGGCTC	1		0.45
ChrI_A_nidulans_FGSC_A4	1918691	C	T	411.77	1	626	GGTCTTTTTAGGTCTCTGTTT		1	0.24
ChrI_A_nidulans_FGSC_A4	1923435	G	A	177.77	1	608	GGCACGCAACGAGGGGCGGGG		1	0.45
ChrI_A_nidulans_FGSC_A4	1927665	C	T	357.77	1	583	AGAAAATGAAGCAGTTTCGCC	1		0.45
ChrI_A_nidulans_FGSC_A4	1931316	C	T	799.77	1	598	CGCTTTCCGGGTCTGCCGAGT	1		0.24
ChrI_A_nidulans_FGSC_A4	1946557	G	T	245.77	1	608	AACTTAGTGTGGTTCGAGTCT	1		0.45
ChrI_A_nidulans_FGSC_A4	1947868	T	C	74.77	1	585	TGAACCAAGCACACAGGAGCA	1		0.45
ChrI_A_nidulans_FGSC_A4	1952243	C	T	383.77	1	600	ACCCCGCGTTGCGTCCAGTCG	1		0.45
ChrI_A_nidulans_FGSC_A4	1978204	G	A	973.77	1	604	AGATGGCGTGGGGGTGTACTG		1	0.45
ChrI_A_nidulans_FGSC_A4	1985292	C	T	607.77	1	628	CCAGTCAGCGGGAGCACTAAC	1		0.24
ChrI_A_nidulans_FGSC_A4	2003652	C	A	77.77	1	601	AAGAAGATGTGAACGATCGAA	1		0.45
ChrI_A_nidulans_FGSC_A4	2017277	C	A	175.77	1	600	GAATTGGTGGGCGAGAGAATT	1		0.45
ChrI_A_nidulans_FGSC_A4	2018299	G	A	110.77	1	623	CCATTTTAATGGCAGTATCGG	1		0.24
ChrI_A_nidulans_FGSC_A4	2020573	C	T	465.77	1	573	CTCAGGAGCAGCAGCAGTCCT	1		0.24
ChrI_A_nidulans_FGSC_A4	2030377	C	A	98.77	1	601	CGTCGAACTCGTCGCAGCCAC	1		0.45
ChrI_A_nidulans_FGSC_A4	2031702	C	A	385.77	1	610	TGCCCGTCCAGTTCCTCGCGA	1		0.45
ChrI_A_nidulans_FGSC_A4	2037790	C	A	77.77	1	650	CGTCACCACGGAGGAGAAATC	1		0.24
ChrI_A_nidulans_FGSC_A4	2040819	G	A	709.77	1	628	CCAGAGGACGGCGGCCCAGAA		1	0.24
ChrI_A_nidulans_FGSC_A4	2047912	C	T	323.77	1	610	CCATGGATTGGGTAAATTGGA	1		0.45
ChrI_A_nidulans_FGSC_A4	2056237	C	A	54.77	1	589	GTACTAAATAGTTAAGATTCT		1	0.24
ChrI_A_nidulans_FGSC_A4	2060372	C	T	292.77	1	599	AAGGGATTGCGCAGTCGGTAA	1		0.45
ChrI_A_nidulans_FGSC_A4	2063712	C	G	291.78	1	576	GCATCTCACTGGATACCTATC	1		0.45
ChrI_A_nidulans_FGSC_A4	2066475	C	T	305.77	1	573	AGAGGGAGGAGAAGACGGTAT	1		0.24
ChrI_A_nidulans_FGSC_A4	2073164	C	T	565.77	1	600	CCTCCATGCAGAGGTATACTC	1		0.45
ChrI_A_nidulans_FGSC_A4	2077876	G	T	376.22	1	608	AGACGGAGCAGGTTGAGAAAA	1		0.45
ChrI_A_nidulans_FGSC_A4	2084613	C	A	61.77	1	612	TTAGCACTTCGTTTATGATGT	1		0.45
ChrI_A_nidulans_FGSC_A4	2089226	G	A	302.77	1	656	AGTCGTGCTTGGCCACCAGCC	1		0.24
ChrI_A_nidulans_FGSC_A4	2096828	G	A	424.77	1	612	GACAGCCAAAGGACTAGGGAC		1	0.45
ChrI_A_nidulans_FGSC_A4	2098123	C	G	500.77	1	612	GCCGTCGGCTGATAGCCAAGA	1		0.45
ChrI_A_nidulans_FGSC_A4	2124748	G	A	58.77	1	633	TGCTCATTTTGGATGGCGTTT	1		0.24
ChrI_A_nidulans_FGSC_A4	2129472	G	A	1022.77	1	575	AGGGTACGACGGAAGCATGAG	1		0.45
ChrI_A_nidulans_FGSC_A4	2142906	G	C	510.77	1	580	TTTATGGTCGGGGTGGACATC		1	0.45
ChrI_A_nidulans_FGSC_A4	2147008	G	A	608.88	1	608	AGACGGGCGCGGCACGAGAAT		1	0.45
ChrI_A_nidulans_FGSC_A4	2147310	C	T	366.77	1	576	AGCCACCTCTGGGGGGCGGGC		1	0.45
ChrI_A_nidulans_FGSC_A4	2152702	C	G	678.79	1	604	GGTAGTGAAGGGGGTACGGAA	1		0.45
ChrI_A_nidulans_FGSC_A4	2162696	C	A	52.77	1	627	ACCTGCCAGTGAGGATGTTGA	1		0.45
ChrI_A_nidulans_FGSC_A4	2179763	C	T	581.79	1	584	GATCTCTGTCGGTTGATATTA	1		0.45
ChrI_A_nidulans_FGSC_A4	2190583	G	A	441.77	1	628	TGTTTTCCCTGGTCAAGCTAC	1		0.24
ChrI_A_nidulans_FGSC_A4	2194329	G	T	104.77	1	606	GCTCTGATCAGAAGGCAGCGG	1		0.45
ChrI_A_nidulans_FGSC_A4	2195592	C	G	51.77	1	599	TGCCAACATAGTCGCTATACC		1	0.45
ChrI_A_nidulans_FGSC_A4	2202475	G	C	330.78	1	580	GGCTTTTTGAGGGGAAATGGC	1		0.45
ChrI_A_nidulans_FGSC_A4	2203576	G	T	67.77	1	601	ATTCTCCCTCGCGTTCCAATA		1	0.45
ChrI_A_nidulans_FGSC_A4	2205216	G	A	774.77	1	578	GGTCGCAGAAGGTCTCGCGGT	1		0.24
ChrI_A_nidulans_FGSC_A4	2210215	C	G	186.77	1	585	CTTACACTACGTGATAACAGC		1	0.45
ChrI_A_nidulans_FGSC_A4	2210619	C	T	164.77	1	622	ATTGCAATGAGTCAGTCTACT		1	0.24
ChrI_A_nidulans_FGSC_A4	2266633	G	A	297.77	1	578	AATAAGCCAAGTATAAAAACA		1	0.24
ChrI_A_nidulans_FGSC_A4	2284106	C	T	928.77	1	598	CCAGGTCCACGACCTTCTAGC	1		0.24
ChrI_A_nidulans_FGSC_A4	2296486	G	A	311.77	1	628	TAACTCAAAAGGATGAACCAA	1		0.24
ChrI_A_nidulans_FGSC_A4	2297596	C	A	1166.78	1	604	GCAGCCTCCAGTCGCTACCAG	1		0.45
ChrI_A_nidulans_FGSC_A4	2298981	C	T	111.77	1	656	ACCTGCCCAAGGAAGATGGCC	1		0.24
ChrI_A_nidulans_FGSC_A4	2303452	G	A	451.77	1	576	GTAACCATGGGATCAAGGTTG	1		0.45
ChrI_A_nidulans_FGSC_A4	2303462	G	T	369.77	1	576	GATCAAGGTTGCCAACAAAAA	1		0.45
ChrI_A_nidulans_FGSC_A4	2304193	G	A	717.77	1	652	TTGTCAAGATGGTTCAGTTTT	1		0.24
ChrI_A_nidulans_FGSC_A4	2313699	C	T	330.78	1	576	TCCATGATCAGGCATGAAATT		1	0.45
ChrI_A_nidulans_FGSC_A4	2317143	G	A	318.77	1	656	CTCCGTTCCTGGGTTTCCGAC	1		0.24
ChrI_A_nidulans_FGSC_A4	2319314	C	G	793.77	1	583	CACTATTCTCGCAAAAACCCA	1		0.45
ChrI_A_nidulans_FGSC_A4	2328807	G	A	789.77	1	630	TGCTTTGACAGTTAACTTTTT		1	0.24
ChrI_A_nidulans_FGSC_A4	2366542	C	A	59.77	1	598	ACTGTACAGAGCAGAGCAGAG	1		0.24
ChrI_A_nidulans_FGSC_A4	2369790	G	T	546.77	1	659	GTCTTAACACGGCCCATTTTC		1	0.24
ChrI_A_nidulans_FGSC_A4	2376741	C	A	55.77	1	656	GAACCATCTTGCGGCTATAGA	1		0.24
ChrI_A_nidulans_FGSC_A4	2379812	C	T	406.77	1	600	GGCATCACTTGAGTCCCCTTT		1	0.45
ChrI_A_nidulans_FGSC_A4	2380179	C	T	289.77	1	622	ATCACCCTAAGGACTGCCAAC		1	0.24
ChrI_A_nidulans_FGSC_A4	2387819	C	A	64.77	1	656	TCACGAGAAAGTCCGCGAAAT	1		0.24
ChrI_A_nidulans_FGSC_A4	2391864	C	T	365.77	1	599	TGGCGTGTCCGACCTCGTAAT	1		0.45
ChrI_A_nidulans_FGSC_A4	2394407	C	T	52.77	1	582	ACACGCATCCGCGACGGGGCC	1		0.45
ChrI_A_nidulans_FGSC_A4	2395355	G	C	535.77	1	573	GGAAACCTGCGGGGGCGGAAT	1		0.24
ChrI_A_nidulans_FGSC_A4	2395359	G	C	485.77	1	573	ACCTGCGGGGGCGGAATCCAT	1		0.24
ChrI_A_nidulans_FGSC_A4	2395643	G	T	52.77	1	601	CGATATAGGGGGCATGGAGAA	1		0.45
ChrI_A_nidulans_FGSC_A4	2399796	G	A	52.74	1	577	CCGAAGCTCTGATAGGCAACC		1	0.24
ChrI_A_nidulans_FGSC_A4	2406791	G	T	448.81	1	590	TATCAGACGCGGTGGATGCTC		1	0.45
ChrI_A_nidulans_FGSC_A4	2422836	G	A	1070.77	1	604	CGAATAATTTGGAGCCGTTGG	1		0.45
ChrI_A_nidulans_FGSC_A4	2423606	G	A	562.77	1	573	GGATATATGGGGGACAGAGTA	1		0.24
ChrI_A_nidulans_FGSC_A4	2428621	G	A	853.77	1	578	CTCAGGACAAGGAGCTGACAG	1		0.24
ChrI_A_nidulans_FGSC_A4	2436014	C	T	1560.84	1	262	AATCAGTCAAGCGCTTTCCTC	1		4
ChrI_A_nidulans_FGSC_A4	2445976	G	A	458.77	1	578	CCCGAAGGCCGCTCTGAAGGC	1		0.24
ChrI_A_nidulans_FGSC_A4	2446561	G	A	207.77	1	656	TTCAAGTACAGAGCGGTACTT	1		0.24
ChrI_A_nidulans_FGSC_A4	2447986	G	A	415.77	1	622	CAGGTAACTCGCACCTAAGCT		1	0.24
ChrI_A_nidulans_FGSC_A4	2449433	G	A	1746.77	1	598	TCATTAGTCCGACGCGAGCTC		1	0.24
ChrI_A_nidulans_FGSC_A4	2455079	C	A	205.77	1	610	TCGATAAGCAGCGCCGACTTT		1	0.45
ChrI_A_nidulans_FGSC_A4	2468524	C	A	74.77	1	656	CTTCAGTTGCGTAGCCTCGGG	1		0.24
ChrI_A_nidulans_FGSC_A4	2489789	G	T	83.77	1	656	TTGGATCTTTGTGACAGCGAT	1		0.24
ChrI_A_nidulans_FGSC_A4	2491546	C	T	147.77	1	624	TGTCAGGCAAGCGTCTGCTGC	1		0.45
ChrI_A_nidulans_FGSC_A4	2496245	G	C	129.03	1	589	TTGCTCCAAAGGCACCCGCCC	1		0.24
ChrI_A_nidulans_FGSC_A4	2501761	C	A	1313.77	1	628	GACTCCGGCCGCCCCGTCTCA	1		0.24
ChrI_A_nidulans_FGSC_A4	2501765	C	A	1276.77	1	628	CCACGACTCCGGCCGCCCCGT	1		0.24
ChrI_A_nidulans_FGSC_A4	2505349	G	C	404.77	1	599	TACCCTAACGGGATCTCAATG	1		0.45
ChrI_A_nidulans_FGSC_A4	2513004	C	T	402.77	1	612	CGGCACTAGCGATCCCAAGAA		1	0.45
ChrI_A_nidulans_FGSC_A4	2518664	G	T	52.77	1	601	CTAGCGGCTCGATATCTCTTC	1		0.45
ChrI_A_nidulans_FGSC_A4	2527660	A	G	71.77	1	601	TCTCTTCCTGATCATCCTCCT	1		0.45
ChrI_A_nidulans_FGSC_A4	2534183	G	A	2484.23	1	262	CGCCAGTGTAGATACAAAAAT		1	4
ChrI_A_nidulans_FGSC_A4	2537648	G	A	1511.77	1	598	ACCCCGTCGAGTTGCTGCAGT	1		0.24
ChrI_A_nidulans_FGSC_A4	2538173	G	A	911.77	1	604	GTTCCTGACCGGCCAAAATGA	1		0.45
ChrI_A_nidulans_FGSC_A4	2562574	G	T	224.8	1	610	AGCGATAAGAGGGCTTTGCAA		1	0.45
ChrI_A_nidulans_FGSC_A4	2573599	C	T	1406.77	1	583	TAGACCGTGCGATACAGGCAT	1		0.45
ChrI_A_nidulans_FGSC_A4	2584499	G	C	1292.77	1	598	GACTCGATTGGGTGGCGTCAG	1		0.24
ChrI_A_nidulans_FGSC_A4	2591451	C	G	331.78	1	599	CACAAGTCATGGTACTCTTAT	1		0.45
ChrI_A_nidulans_FGSC_A4	2617370	G	A	703.77	1	630	TATCACGTGCGGGGCCTCGCC		1	0.24
ChrI_A_nidulans_FGSC_A4	2634748	G	T	935.77	1	584	AGCCATGCTAGCTCAATTGAC	1		0.45
ChrI_A_nidulans_FGSC_A4	2641471	C	T	1698.77	1	598	TCGGCTAGAGGGCGGCGAATA	1		0.24
ChrI_A_nidulans_FGSC_A4	2649234	A	G	77.77	1	656	TATATCCTGCAAAGCGAGAAC	1		0.24
ChrI_A_nidulans_FGSC_A4	2655338	G	C	371.77	1	602	AAATTGCCACGGGGGCTTTTG		1	0.45
ChrI_A_nidulans_FGSC_A4	2656563	C	A	102.77	1	601	GACCTGGTTCGTACTGGAGGA	1		0.45
ChrI_A_nidulans_FGSC_A4	2657882	G	A	953.77	1	573	TACAGTTACTGTTCATATTGC		1	0.24
ChrI_A_nidulans_FGSC_A4	2667484	C	T	561.77	1	608	AACCCTACTAGACACTCCGGC	1		0.45
ChrI_A_nidulans_FGSC_A4	2677057	C	T	91.77	1	656	TTGGGCATTCGAAACAACGAC	1		0.24
ChrI_A_nidulans_FGSC_A4	2685847	C	A	83.77	1	599	CGTTTCTGATGTTTAAAGAGA	1		0.45
ChrI_A_nidulans_FGSC_A4	2697440	G	A	65.77	1	599	GACGGATTCTGTGGTGCGGGT	1		0.45
ChrI_A_nidulans_FGSC_A4	2707626	C	A	906.77	1	584	GAGACCAACGGTGACTCCGAA		1	0.45
ChrI_A_nidulans_FGSC_A4	2716020	A	G	1300.77	1	578	TGTTGACCCCAACGCTGGTTC		1	0.24
ChrI_A_nidulans_FGSC_A4	2719126	C	T	61.77	1	576	GGCACCTGTTGGTGCCGCGCT	1		0.45
ChrI_A_nidulans_FGSC_A4	2744831	G	T	467.77	1	583	ATCCTAACATGTGATATCATA		1	0.45
ChrI_A_nidulans_FGSC_A4	2751383	C	T	239.8	1	608	ATAGCGGCCGGGCGCTTGAGA	1		0.45
ChrI_A_nidulans_FGSC_A4	2752574	C	T	720.78	1	582	CATGGCCGGCGCAGGTAGAAA	1		0.45
ChrI_A_nidulans_FGSC_A4	2754615	G	A	360.77	1	650	AGAGTTCCCAGGATCCCGAAC		1	0.24
ChrI_A_nidulans_FGSC_A4	2758146	G	A	451.77	1	622	TGCTCTCTAAGAAGCAAGAGA	1		0.24
ChrI_A_nidulans_FGSC_A4	2761225	G	A	224.88	1	601	ATTAGGGCCCGCAGGCAAACA		1	0.45
ChrI_A_nidulans_FGSC_A4	2764152	G	T	650.85	1	650	CTTATTTCCAGAAATGAGACC	1		0.24
ChrI_A_nidulans_FGSC_A4	2776124	G	A	501.79	1	627	AGGAGACACAGGGCAGGTCCT		1	0.45
ChrI_A_nidulans_FGSC_A4	2777238	C	T	314.77	1	590	CCTGCACTCTGGGCGATGTTC	1		0.45
ChrI_A_nidulans_FGSC_A4	2779760	C	A	58.77	1	628	AAACCAACCTGAAGATCTGTA		1	0.24
ChrI_A_nidulans_FGSC_A4	2782994	C	T	423.77	1	622	TGAAGTACAGGGTCAAGGAAC	1		0.24
ChrI_A_nidulans_FGSC_A4	2785248	C	T	1749.8	1	262	TGATGAGGATGAGGTTTCAAG		1	4
ChrI_A_nidulans_FGSC_A4	2786221	G	A	403.77	1	659	GAATCGGGGAGAATGATGGAC	1		0.24
ChrI_A_nidulans_FGSC_A4	2794130	G	A	323.77	1	612	CCATCTTCTGGCGAGGGTTCC		1	0.45
ChrI_A_nidulans_FGSC_A4	2804600	C	T	266.77	1	578	AGGTCATCACGTCGGGTATTA		1	0.24
ChrI_A_nidulans_FGSC_A4	2821063	C	T	728.77	1	583	GCGAAGAGAGGATTCTGCGTC	1		0.45
ChrI_A_nidulans_FGSC_A4	2824415	G	A	462.77	1	610	GTTATCGCAGGGCCTCGAGCG		1	0.45
ChrI_A_nidulans_FGSC_A4	2828594	T	G	55.77	1	583	AGGAGAAAAAAAAAAAAAAAA	1		0.45
ChrI_A_nidulans_FGSC_A4	2829846	G	C	231.77	1	612	GCTCGTTATCGGGTTGGTTGG		1	0.45
ChrI_A_nidulans_FGSC_A4	2840217	C	T	824.77	1	598	TGCCCCCAACGGAGAGAGAGG	1		0.24
ChrI_A_nidulans_FGSC_A4	2871785	C	A	58.77	1	612	ATCGTTCTGTGCACTCCGTAT	1		0.45
ChrI_A_nidulans_FGSC_A4	2879831	G	A	440.77	1	659	CGTCACTCGTGACTCCTGGAC		1	0.24
ChrI_A_nidulans_FGSC_A4	2883992	C	T	62.77	1	599	GTCAGCAAATGCGAGTTGTGC	1		0.45
ChrI_A_nidulans_FGSC_A4	2889960	C	A	472.77	1	612	TTGGAGGTCCGGTAGCGGGAC		1	0.45
ChrI_A_nidulans_FGSC_A4	2902621	G	T	160.77	1	600	TTATCCACCTGTTAGCGATCT		1	0.45
ChrI_A_nidulans_FGSC_A4	2905680	C	A	362.77	1	608	TAGTCAACGCGGTACGTGCAA	1		0.45
ChrI_A_nidulans_FGSC_A4	2908864	C	T	778.77	1	598	CGCAGCCTCAGGACCCTCTAT		1	0.24
ChrI_A_nidulans_FGSC_A4	2915615	G	C	199.77	1	578	GCTGCCGCCGGCCGATCTGTA	1		0.24
ChrI_A_nidulans_FGSC_A4	2926693	G	A	163.77	1	623	ATGACAATCAGGACTTGCCTG	1		0.24
ChrI_A_nidulans_FGSC_A4	2934553	G	T	58.77	1	610	GCGACTAATTGACGAAGCGCC		1	0.45
ChrI_A_nidulans_FGSC_A4	2958421	G	T	126.03	1	577	AAGGCCGCTGGCGTCTACAAC	1		0.24
ChrI_A_nidulans_FGSC_A4	2963452	G	T	61.77	1	656	AGGTGCTCTGGTAGCCTTATC		1	0.24
ChrI_A_nidulans_FGSC_A4	2984650	C	T	70.77	1	650	GAACTGTGTCGTTGCACTACG		1	0.24
ChrI_A_nidulans_FGSC_A4	2984971	G	C	349.77	1	608	GCAGGCTCTCGCGGTCGAGAT	1		0.45
ChrI_A_nidulans_FGSC_A4	2996805	G	A	444.89	1	610	CGCGGGAGTCGGCGTCATCAT	1		0.45
ChrI_A_nidulans_FGSC_A4	3000049	G	C	55.77	1	656	TGAACTCGGCGCTGCCCCAAG	1		0.24
ChrI_A_nidulans_FGSC_A4	3042797	G	A	409.77	1	610	CGCTCTGCAAGGGCTGGCTAC	1		0.45
ChrI_A_nidulans_FGSC_A4	3057783	C	A	60.77	1	601	CGACCACATGGCTTCAGGCAT	1		0.45
ChrI_A_nidulans_FGSC_A4	3061438	T	G	58.77	1	650	ACCTCGTGAAAATATATATTT		1	0.24
ChrI_A_nidulans_FGSC_A4	3067237	G	T	397.77	1	622	GACCAGCCATGCACCGGTCAA		1	0.24
ChrI_A_nidulans_FGSC_A4	3072399	C	T	85.77	1	580	TAGATATCCTGCACTAATTGC	1		0.45
ChrI_A_nidulans_FGSC_A4	3073888	C	G	339.77	1	624	AATTGAATTCGCCTCAGACTA	1		0.45
ChrI_A_nidulans_FGSC_A4	3077789	C	T	52.77	1	599	TCTAGGTCGCGGTCACTCGCA		1	0.45
ChrI_A_nidulans_FGSC_A4	3080767	C	A	483.77	1	578	GCGTATTTCTGCCCTGTGATT	1		0.24
ChrI_A_nidulans_FGSC_A4	3080949	C	T	1223.77	1	598	TGGTCATTGCGGCATGCTCTG	1		0.24
ChrI_A_nidulans_FGSC_A4	3113629	G	A	70.77	1	627	TGAGCTCTTAGGACTATAGGC		1	0.45
ChrI_A_nidulans_FGSC_A4	3113645	C	T	329.77	1	580	TTGTGGTGTTGAGTCAGCCTA		1	0.45
ChrI_A_nidulans_FGSC_A4	3119924	C	A	635.77	1	575	CAGGAATGACGGTGCTGGATG	1		0.45
ChrI_A_nidulans_FGSC_A4	3139955	C	A	320.77	1	575	AGCCGTGCGGGATCGATAGTA	1		0.45
ChrI_A_nidulans_FGSC_A4	3147822	C	A	69.77	1	576	CGGCTCGCCCGGTTCGAGACC	1		0.45
ChrI_A_nidulans_FGSC_A4	3151654	C	T	65.77	1	577	AGTTAGCGCAGCTGTGGTCGC	1		0.24
ChrI_A_nidulans_FGSC_A4	3153048	G	A	122.77	1	584	TAGGAATGCCGCTAGAGAACG		1	0.45
ChrI_A_nidulans_FGSC_A4	3156713	C	G	366.77	1	608	CTCTCTAACCGCGCAGGTCCC	1		0.45
ChrI_A_nidulans_FGSC_A4	3161195	A	G	57.77	1	656	TAAGGAATGAAGACGAATTCA		1	0.24
ChrI_A_nidulans_FGSC_A4	3162752	G	T	55.77	1	633	TACTCATCTTGGGACGAAGCA		1	0.24
ChrI_A_nidulans_FGSC_A4	3174837	C	T	308.77	1	622	CCGGCGAGGAGGACCGCGAAG	1		0.24
ChrI_A_nidulans_FGSC_A4	3206620	G	A	52.77	1	627	AAGTTCTGCTGGAGCGCCCGT	1		0.45
ChrI_A_nidulans_FGSC_A4	3213416	G	C	140.77	1	623	AACTTCAGCCGCACTGTCGAT	1		0.24
ChrI_A_nidulans_FGSC_A4	3217579	C	A	69.77	1	585	ACATACAAACGTATACACTGA		1	0.45
ChrI_A_nidulans_FGSC_A4	3228970	C	A	55.77	1	576	TCTGGGAAGTGAAGCCATTCA		1	0.45
ChrI_A_nidulans_FGSC_A4	3232098	C	A	93.77	1	573	CATTATTAGTGGGACCTGGTG		1	0.24
ChrI_A_nidulans_FGSC_A4	3233210	G	T	340.77	1	578	GCGTATTTTCGGCTACCACAC		1	0.24
ChrI_A_nidulans_FGSC_A4	3261400	T	A	52.77	1	579	GTCGGGAGCCAGAAACCCCGC	1		0.24
ChrI_A_nidulans_FGSC_A4	3263683	G	A	328.56	1	582	CACTTCCTCAGAATTGATATT		1	0.45
ChrI_A_nidulans_FGSC_A4	3282526	C	T	58.77	1	579	CGATACGGCGGGAACTGACGC	1		0.24
ChrI_A_nidulans_FGSC_A4	3291026	G	C	176.77	1	599	GGGCCAACAAGAGGTGGGTCA		1	0.45
ChrI_A_nidulans_FGSC_A4	3294341	G	C	640.94	1	582	AGATCATGTTGGCGACCAGGC		1	0.45
ChrI_A_nidulans_FGSC_A4	3295330	G	A	54.77	1	656	GGCAGCGGCTGGATTGTGGCT		1	0.24
ChrI_A_nidulans_FGSC_A4	3309264	C	A	127.77	1	608	TGGGGGATCGGGTGGCTACCT		1	0.45
ChrI_A_nidulans_FGSC_A4	3319706	G	C	218.77	1	608	AAACCAGACCGGCCCAGATGC	1		0.45
ChrI_A_nidulans_FGSC_A4	3346573	G	C	354.77	1	580	CCTGAAAATGGCAGCTACTTT	1		0.45
ChrI_A_nidulans_FGSC_A4	3352898	G	A	78.79	1	606	ATTTAGCCTGGACACGAGTAC	1		0.45
ChrI_A_nidulans_FGSC_A4	3354671	G	C	271.18	1	608	ACGAATTACCGGAAGGTGGAA	1		0.45
ChrI_A_nidulans_FGSC_A4	3370382	G	T	74.77	1	633	GCGGATCAATGAGGAGTGGCC	1		0.24
ChrI_A_nidulans_FGSC_A4	3374240	G	A	722.77	1	582	GGCGAATGCGGGGAGCAATAG	1		0.45
ChrI_A_nidulans_FGSC_A4	3376321	C	T	136.77	1	602	ATAGGAAGCCGAGATTATACC	1		0.45
ChrI_A_nidulans_FGSC_A4	3386657	C	T	188.77	1	584	GACCCTGAACGCGCTGACCAA	1		0.45
ChrI_A_nidulans_FGSC_A4	3388679	C	T	329.77	1	633	CTGCGCTCCAGACATTGAGTT	1		0.24
ChrI_A_nidulans_FGSC_A4	3390916	G	T	78.77	1	606	TCCTACCCCCGATAATACCCG	1		0.45
ChrI_A_nidulans_FGSC_A4	3401447	G	T	77.77	1	535	AAGATAGTGTGCTTAACAGAA		1	0.24
ChrI_A_nidulans_FGSC_A4	3408380	G	T	351.77	1	608	CAAGAATCTCGCAAGGACACT	1		0.45
ChrI_A_nidulans_FGSC_A4	3413351	G	A	859.77	1	575	TTGTCCGCTCGAAGCTATCGA	1		0.45
ChrI_A_nidulans_FGSC_A4	3416563	G	C	520.77	1	622	AAGCTTCGTCGGTGACACCGT	1		0.24
ChrI_A_nidulans_FGSC_A4	3416575	G	C	611.77	1	583	CGACACCGTCGACTCCCACTC	1		0.45
ChrI_A_nidulans_FGSC_A4	3418871	G	T	236.77	1	600	ACCTCATACAGCACATCCGCA	1		0.45
ChrI_A_nidulans_FGSC_A4	3423874	C	A	72.77	1	650	CAGCCATTGCGGGTTCCTTGG		1	0.24
ChrI_A_nidulans_FGSC_A4	3429018	G	A	304.77	1	584	CTGACGTCTAGGCTCCTTAAG		1	0.45
ChrI_A_nidulans_FGSC_A4	3438614	C	T	219.77	1	627	GCAAGACGTAGAGTCTTCGGG	1		0.45
ChrI_A_nidulans_FGSC_A4	3442187	G	A	481.77	1	628	TCAGTTTATAGGGCTATTTTG		1	0.24
ChrI_A_nidulans_FGSC_A4	3443922	C	T	405.77	1	583	CCCGGGAGCAGAGATAGCCCT		1	0.45
ChrI_A_nidulans_FGSC_A4	3451593	C	T	177.77	1	633	TCTTCTAACCGGCTCCCTCTC	1		0.24
ChrI_A_nidulans_FGSC_A4	3457585	C	G	389.77	1	608	ACATCGCGGCGACGACGCACA	1		0.45
ChrI_A_nidulans_FGSC_A4	3459316	G	A	243.77	1	601	GGAAAAGCCAGTTATCATCAT		1	0.45
ChrI_A_nidulans_FGSC_A4	3468038	G	C	226.77	1	583	ATTACTTTCCGACAGATATGG	1		0.45
ChrI_A_nidulans_FGSC_A4	3472824	C	T	179.77	1	628	GCATGCTCAGGTATATCGTGA	1		0.24
ChrI_A_nidulans_FGSC_A4	3474674	C	A	874.77	1	598	TTGATGAACAGGGCGCCGCGG	1		0.24
ChrI_A_nidulans_FGSC_A4	3475925	C	G	517.77	1	576	GTGATTTGGCGGCAGTAGCAC	1		0.45
ChrI_A_nidulans_FGSC_A4	3476476	G	C	163.77	1	604	ATACCTGCCCGGCGCCGTGGC	1		0.45
ChrI_A_nidulans_FGSC_A4	3481648	G	A	64.77	1	601	ATTATCGGATGGTTTGTAGAC	1		0.45
ChrI_A_nidulans_FGSC_A4	3492599	C	A	222.77	1	600	TCATGGCTTAGGTATCGGCTG	1		0.45
ChrI_A_nidulans_FGSC_A4	3531031	G	C	607.77	1	576	GGAGCCTGTCGTTGCATATGT	1		0.45
ChrI_A_nidulans_FGSC_A4	3536594	C	G	54.77	1	599	ATTCTGACAGGAAGCAGCGGA	1		0.45
ChrI_A_nidulans_FGSC_A4	3538139	G	A	258.77	1	623	AGTACGTTCCGGTAGTCGTCA		1	0.24
ChrI_A_nidulans_FGSC_A4	3538214	C	T	312.77	1	623	AAAACTCAGGGCTCATGGCGA		1	0.24
ChrI_A_nidulans_FGSC_A4	3549525	G	A	355.77	1	628	ATCAATTCCTGCTTCATTTGC	1		0.24
ChrI_A_nidulans_FGSC_A4	3554726	C	T	74.77	1	656	AAAGAACGCTGAGAGAAGGGT		1	0.24
ChrI_A_nidulans_FGSC_A4	3563319	C	A	76.77	1	606	ACTCCGTGCAGACGGGGAGAT		1	0.45
ChrI_A_nidulans_FGSC_A4	3571321	C	A	399.77	1	599	GGGATTCCTGGGGGTAGAAGA	1		0.45
ChrI_A_nidulans_FGSC_A4	3584123	C	A	189.77	1	610	AGGTCCAGTTGGACGCCGTAG	1		0.45
ChrI_A_nidulans_FGSC_A4	3587311	G	T	106.77	1	602	AGAATTGACCGGTCAGATATT	1		0.45
ChrI_A_nidulans_FGSC_A4	3590344	G	A	220.77	1	650	TGGGAGCACTGTAATAGACTG		1	0.24
ChrI_A_nidulans_FGSC_A4	3591705	C	A	55.77	1	599	AGCAGTCATGGGACCTGACGG	1		0.45
ChrI_A_nidulans_FGSC_A4	3595890	G	C	475.77	1	650	AAATAAGTATGCCGATTTGAT	1		0.24
ChrI_A_nidulans_FGSC_A4	3613477	G	A	570.77	1	573	TTATGCAGCAGCACGCACCCG		1	0.24
ChrI_A_nidulans_FGSC_A4	3618390	G	A	239.77	1	602	GGCCGCCGACGCCAACCAAGG		1	0.45
ChrI_A_nidulans_FGSC_A4	3623226	C	T	52.77	1	576	TGAAAGCGAAGCTGATCGACT	1		0.45
ChrI_A_nidulans_FGSC_A4	3631925	G	A	381.77	1	573	TGTTACCAGAGACGAGGCGAT	1		0.24
ChrI_A_nidulans_FGSC_A4	3632423	G	T	147.77	1	608	TAAATACTACGGTCTGCGTAC		1	0.45
ChrI_A_nidulans_FGSC_A4	3659069	C	G	168.77	1	652	TTCATCCGTCGCGATGAGCGA	1		0.24
ChrI_A_nidulans_FGSC_A4	3659252	G	C	101.77	1	583	CCTATATAGGGCGTGTGCGAT	1		0.45
ChrI_A_nidulans_FGSC_A4	3663104	G	A	101.77	1	623	TAGCTGGCAGGAACTCACCGC		1	0.24
ChrI_A_nidulans_FGSC_A4	3670467	C	A	52.77	1	576	TTGCAATGTTGTACCATCGAG	1		0.45
ChrI_A_nidulans_FGSC_A4	3686079	G	T	407.77	1	576	AGTTGTCCGCGGTCTGTGTAT		1	0.45
ChrI_A_nidulans_FGSC_A4	3694084	C	T	428.77	1	535	CTTCAAGTATGGATAAACGAG		1	0.24
ChrI_A_nidulans_FGSC_A4	3714142	C	A	53.77	1	599	TGCAGCTTCAGATTGGCTGCA		1	0.45
ChrI_A_nidulans_FGSC_A4	3730386	C	T	238.77	1	610	ATTTGGGCACGGGCAGCGGCG	1		0.45
ChrI_A_nidulans_FGSC_A4	3742908	G	T	157.77	1	650	GAGACCTCCTGCCCAGACCTG	1		0.24
ChrI_A_nidulans_FGSC_A4	3747017	C	T	107.77	1	578	AATTATACAAGGAATACAGAA		1	0.24
ChrI_A_nidulans_FGSC_A4	3759087	C	T	108.77	1	573	CAGGGTGGCTGGTCCTGATCA		1	0.24
ChrI_A_nidulans_FGSC_A4	3759088	A	G	112.77	1	573	GATCAGGACCAGCCACCCTGC		1	0.24
ChrI_A_nidulans_FGSC_A4	3759091	C	T	112.77	1	573	ATGGCAGGGTGGCTGGTCCTG		1	0.24
ChrII_A_nidulans_FGSC_A4	14085	C	T	260.77	2	652	GGATCAGCGAGGCAGCAACGC	1		0.24
ChrII_A_nidulans_FGSC_A4	18628	G	A	570.77	2	659	CTTTCTCATTGCGCTGTTTAT	1		0.24
ChrII_A_nidulans_FGSC_A4	26429	G	A	508.77	2	578	GTAGCCTGGAGGCCTTTTATA		1	0.24
ChrII_A_nidulans_FGSC_A4	44470	G	A	310.77	2	569	TGCATCGCTAGACTCAGCCGA		1	0.45
ChrII_A_nidulans_FGSC_A4	46842	C	A	205.77	2	650	CAACGCCCGCGCTGCATTCCC	1		0.24
ChrII_A_nidulans_FGSC_A4	49066	C	T	327.77	2	650	GTACTGACCCGTTGTTAGTGG		1	0.24
ChrII_A_nidulans_FGSC_A4	49319	C	T	222.77	2	650	GACGGGAGCAGGCATTCTCAA		1	0.24
ChrII_A_nidulans_FGSC_A4	62319	G	A	69.77	2	606	CGCTTATATTGCTAGCGGCGA	1		0.45
ChrII_A_nidulans_FGSC_A4	63835	G	T	58.77	2	576	ACAAAAATCAGTTTGTGGAGA	1		0.45
ChrII_A_nidulans_FGSC_A4	65782	C	A	52.77	2	579	GCGAGATCTCGCCGTGTACGG	1		0.24
ChrII_A_nidulans_FGSC_A4	74109	G	T	334.77	2	583	TTGCGATCAGGCCTAAGTCCG		1	0.45
ChrII_A_nidulans_FGSC_A4	83278	G	A	99.77	2	623	GCCGGCTTCTGGCTGCCCTGG	1		0.24
ChrII_A_nidulans_FGSC_A4	94010	C	T	393.77	2	584	CATTCACGACGGACACAGAGG	1		0.45
ChrII_A_nidulans_FGSC_A4	95431	G	A	191.77	2	569	CAAGGCTGGAGCGATGCGCAA	1		0.45
ChrII_A_nidulans_FGSC_A4	113411	G	A	52.77	2	601	TCCTCTTCCAGCGACCTTCTC		1	0.45
ChrII_A_nidulans_FGSC_A4	114932	G	C	52.77	2	622	TCCTTGGTGAGCCTCCCAGTT	1		0.24
ChrII_A_nidulans_FGSC_A4	115370	G	T	113.77	2	650	TGTGGCTTCGGGTCTTTGTGC	1		0.24
ChrII_A_nidulans_FGSC_A4	124114	G	A	52.77	2	585	CTCATCATCTGGTTATTGATC	1		0.45
ChrII_A_nidulans_FGSC_A4	129290	G	A	148.77	2	569	GAGCATTTGGGGCTGCAGAAT	1		0.45
ChrII_A_nidulans_FGSC_A4	130920	G	T	50.77	2	622	GCATTGAACTGGGAGAAATTG	1		0.24
ChrII_A_nidulans_FGSC_A4	138647	C	T	227.88	2	599	CTCAGATCCAGGATGGTCACG	1		0.45
ChrII_A_nidulans_FGSC_A4	148098	G	T	59.77	2	622	ACATCTACTCGCCAGATACAG	1		0.24
ChrII_A_nidulans_FGSC_A4	151374	C	A	115.78	2	608	ACGACTTCCAGTGTCTCAAAA	1		0.45
ChrII_A_nidulans_FGSC_A4	159362	G	T	91.77	2	599	TCGTCCAGCAGGTTGAAGAGG	1		0.45
ChrII_A_nidulans_FGSC_A4	159400	G	A	183.77	2	599	ACTAGGAGTAGTCGTGAACAG	1		0.45
ChrII_A_nidulans_FGSC_A4	160207	T	G	89.77	2	656	GCCTATTCGCAGTCAAAACAC		1	0.24
ChrII_A_nidulans_FGSC_A4	174215	G	A	216.77	2	608	TTGCTGTTTCGACCATCAGTG	1		0.45
ChrII_A_nidulans_FGSC_A4	179022	C	T	146.77	2	628	AAGGGCTCAAGGAAAGACTCC	1		0.24
ChrII_A_nidulans_FGSC_A4	180824	C	T	127.77	2	608	CCGGGGCACTGTTGACGCTTC		1	0.45
ChrII_A_nidulans_FGSC_A4	191918	C	T	58.77	2	656	CTAGAAACTCGCGCATAGACT	1		0.24
ChrII_A_nidulans_FGSC_A4	197287	C	T	355.77	2	583	ATGGAAATCAGAACCATGATA		1	0.45
ChrII_A_nidulans_FGSC_A4	205498	G	A	276.77	2	610	ATATACACTAGTATCTTGCTA		1	0.45
ChrII_A_nidulans_FGSC_A4	216422	G	A	52.77	2	576	GGCCAGGTAGGGTGCAGGTAG	1		0.45
ChrII_A_nidulans_FGSC_A4	230126	C	T	244.77	2	583	AAGCGCCCGAGTATGCAGACA	1		0.45
ChrII_A_nidulans_FGSC_A4	236708	G	A	451.77	2	610	TCACGTGCCCGACTCGAAGTA	1		0.45
ChrII_A_nidulans_FGSC_A4	241706	C	G	367.77	2	622	ACCAAGCTGCGGCCAGTGTTT	1		0.24
ChrII_A_nidulans_FGSC_A4	256095	C	G	223.77	2	608	GAACTTCGTCGGTGCGATCCC	1		0.45
ChrII_A_nidulans_FGSC_A4	258838	G	T	63.77	2	577	AGAACAGGGCGTGAAAAATCT	1		0.24
ChrII_A_nidulans_FGSC_A4	259999	C	A	431.77	2	583	TCTATCTGCTGTAAGCATAGG		1	0.45
ChrII_A_nidulans_FGSC_A4	260996	C	T	54.77	2	656	GGGTGTTGGTGTAGTGTACTG	1		0.24
ChrII_A_nidulans_FGSC_A4	264671	C	T	256.77	2	628	TGGAGCGCCAGGTAGTGCCAA		1	0.24
ChrII_A_nidulans_FGSC_A4	265675	C	A	58.77	2	601	GATTTTTACGGCATCTCACAA	1		0.45
ChrII_A_nidulans_FGSC_A4	272187	G	A	294.77	2	580	AACCCATAATGCTTGATGTGA	1		0.45
ChrII_A_nidulans_FGSC_A4	285844	C	T	201.77	2	627	TCATACAGACGTAGCCCGCTA	1		0.45
ChrII_A_nidulans_FGSC_A4	287713	G	A	88.77	2	656	GGTCTGTCCGGGGCTGGGTGA	1		0.24
ChrII_A_nidulans_FGSC_A4	288958	A	C	64.77	2	599	ATTAAGGGGCATCAGATGTTG		1	0.45
ChrII_A_nidulans_FGSC_A4	291561	G	T	98.77	2	600	CTTTACGTGCGGCTGAAGCTC		1	0.45
ChrII_A_nidulans_FGSC_A4	292423	G	A	53.77	2	569	CTGGCGTGGGGTATTGAAGAG	1		0.45
ChrII_A_nidulans_FGSC_A4	310601	G	T	64.77	2	577	ACTCCCTTGAGGCGGCGTAGT	1		0.24
ChrII_A_nidulans_FGSC_A4	316523	G	C	544.1	2	598	TGTTCGACTCGGACTCGATCG	1		0.24
ChrII_A_nidulans_FGSC_A4	330637	G	A	582.77	2	578	GATACTACAAGACCTATTCAA		1	0.24
ChrII_A_nidulans_FGSC_A4	337469	A	T	63.77	2	602	TCAGCTCATAAAATCCCTCAA	1		0.45
ChrII_A_nidulans_FGSC_A4	341633	C	T	225.88	2	601	AACGTACGAAGGTGAATCTCA	1		0.45
ChrII_A_nidulans_FGSC_A4	351685	C	T	50.77	2	579	CCTATCTACAGGCTGCATCTG		1	0.24
ChrII_A_nidulans_FGSC_A4	354858	C	T	310.77	2	659	TATAGTCCATGGCATACATAT		1	0.24
ChrII_A_nidulans_FGSC_A4	361490	C	T	73.77	2	602	AGAAATGCCGGCGGAGAAATT	1		0.45
ChrII_A_nidulans_FGSC_A4	374016	G	C	200.77	2	623	AAACTGACGCGAGCACCCAGG		1	0.24
ChrII_A_nidulans_FGSC_A4	394232	G	T	269.77	2	608	CGCATGAGCGGAGCCTGGAGC	1		0.45
ChrII_A_nidulans_FGSC_A4	405036	C	A	209.84	2	626	CCGGCGTCAAGTAATGCGCGC	1		0.24
ChrII_A_nidulans_FGSC_A4	405255	C	A	409.77	2	576	TGCTCAGCACGGAGAGTGACA	1		0.45
ChrII_A_nidulans_FGSC_A4	411642	A	C	85.77	2	601	CATGACGACAATGCCCCATCA		1	0.45
ChrII_A_nidulans_FGSC_A4	411647	C	T	86.77	2	601	AGCTATGATGGGGCATTGTCG		1	0.45
ChrII_A_nidulans_FGSC_A4	428261	G	C	348.77	2	656	CCTCGGAACCGTACAGTGGAC	1		0.24
ChrII_A_nidulans_FGSC_A4	430637	C	A	332.77	2	578	GATTGGCACGGGCTATGAGAA	1		0.24
ChrII_A_nidulans_FGSC_A4	439854	C	G	317.77	2	585	CTGTGCATGCGGCTGCAAAGA	1		0.45
ChrII_A_nidulans_FGSC_A4	443757	C	T	87.77	2	585	AGAACTTCTGGTCCATGTAGC	1		0.45
ChrII_A_nidulans_FGSC_A4	445985	G	A	380.77	2	584	AAACGCCCCGGGCTTTTGAGA	1		0.45
ChrII_A_nidulans_FGSC_A4	446802	C	T	443.77	2	569	TGAGTTCACTGGTGTGTTGAA		1	0.45
ChrII_A_nidulans_FGSC_A4	447767	G	A	455.77	2	575	CTGGGCTCAAGACATACTTTC	1		0.45
ChrII_A_nidulans_FGSC_A4	457747	G	A	116.77	2	650	GCCAGCACACGCGTGAGAGCC	1		0.24
ChrII_A_nidulans_FGSC_A4	458348	G	T	581.77	2	569	TGATTGACGCGGCCAATGCGG	1		0.45
ChrII_A_nidulans_FGSC_A4	467696	G	A	533.77	2	582	TCCTTGCGTTGACAAGTGAGC	1		0.45
ChrII_A_nidulans_FGSC_A4	484242	C	A	384.77	2	628	CTGCCTCCCAGGGCCCCTCGA	1		0.24
ChrII_A_nidulans_FGSC_A4	498185	C	T	724.77	2	628	TCCTGAAGAAGCAATTCCGTT	1		0.24
ChrII_A_nidulans_FGSC_A4	499521	C	T	58.77	2	601	TCCAGCGTGTGGAGAGCCCTG	1		0.45
ChrII_A_nidulans_FGSC_A4	506178	C	T	215.77	2	600	CCGATTGTGAGAAGGAGTTCA	1		0.45
ChrII_A_nidulans_FGSC_A4	510728	C	T	608.77	2	626	TAATATCCTAGGAGAACACAA	1		0.24
ChrII_A_nidulans_FGSC_A4	512858	C	A	83.77	2	608	CGGCTTGACGGCTGCTTGGGA		1	0.45
ChrII_A_nidulans_FGSC_A4	534484	G	A	52.77	2	612	ACACCGTCGAGACCGCGGCCA	1		0.45
ChrII_A_nidulans_FGSC_A4	538760	G	A	231.77	2	659	GTACTCAGCAGGAGAACGAGC	1		0.24
ChrII_A_nidulans_FGSC_A4	554268	G	A	57.77	2	633	ACAAAATCCGGTCATTTGACG	1		0.24
ChrII_A_nidulans_FGSC_A4	556139	C	A	380.77	2	598	AAACTCACATGCTTGATCGCA	1		0.24
ChrII_A_nidulans_FGSC_A4	559431	G	A	177.77	2	580	TCTCAGGAGCGGAGGGTGCTG	1		0.45
ChrII_A_nidulans_FGSC_A4	564966	G	A	523.77	2	583	GAGCTTGGCGGGCGACGATGA		1	0.45
ChrII_A_nidulans_FGSC_A4	565030	G	A	224.77	2	583	ATGTTTTCACGTGCAAACTCG		1	0.45
ChrII_A_nidulans_FGSC_A4	579968	G	A	320.77	2	600	CGACCCATCCGGTGCTCTGCA		1	0.45
ChrII_A_nidulans_FGSC_A4	585165	C	T	172.77	2	602	TACCCGGCCAGTTCTTCCGTC	1		0.45
ChrII_A_nidulans_FGSC_A4	586979	C	T	498.77	2	578	GCTCGCTGAAGGTTTCGCCGG	1		0.24
ChrII_A_nidulans_FGSC_A4	598963	G	A	472.77	2	573	GCGACGTGAAGGGGAAAGTGG	1		0.24
ChrII_A_nidulans_FGSC_A4	600130	C	A	114.77	2	604	ACTTCAACACGGACATGCAAC	1		0.45
ChrII_A_nidulans_FGSC_A4	616410	C	G	80.77	2	580	CGGATATGTCGGTGCACGTTT	1		0.45
ChrII_A_nidulans_FGSC_A4	617270	C	T	149.77	2	578	AACCGCCCTCGACCCGGAGAC	1		0.24
ChrII_A_nidulans_FGSC_A4	625323	C	T	442.77	2	578	GTAATATGCAGGCTGAACACT	1		0.24
ChrII_A_nidulans_FGSC_A4	629940	G	A	2591.33	2	262	GCAGGTAAAAGGAGATAATAC		1	4
ChrII_A_nidulans_FGSC_A4	630294	C	A	169.77	2	535	ACAAGAATATGGTTTTTTCCC		1	0.24
ChrII_A_nidulans_FGSC_A4	633024	C	T	52.77	2	600	GCGATCCGACGGGCACCGGCT	1		0.45
ChrII_A_nidulans_FGSC_A4	639113	G	A	299.18	2	601	ATGCCGCAGCGCGTAAAGAGG		1	0.45
ChrII_A_nidulans_FGSC_A4	642639	G	C	320.77	2	600	ACACTGTCAAGGGGTAGCGGC	1		0.45
ChrII_A_nidulans_FGSC_A4	661722	C	T	286.77	2	584	TACCTGAACCGGGCCACGTCG	1		0.45
ChrII_A_nidulans_FGSC_A4	667276	C	T	604.77	2	583	GACGGCTTTAGGACCGCATCT	1		0.45
ChrII_A_nidulans_FGSC_A4	675844	C	A	210.84	2	576	TGGTGCGGTCGGTGCAGGAGG	1		0.45
ChrII_A_nidulans_FGSC_A4	691542	G	C	160.77	2	584	GGAAAGGTTGGGCAAGGTCCA		1	0.45
ChrII_A_nidulans_FGSC_A4	697339	C	T	260.77	2	633	CGCCGACGCTGTGGCACCAGG	1		0.24
ChrII_A_nidulans_FGSC_A4	709217	C	A	454.77	2	583	CTGCATCTGAGACCTCTGACG		1	0.45
ChrII_A_nidulans_FGSC_A4	712069	C	T	165.77	2	578	GGGGAACACAGGCGATCGGTG		1	0.24
ChrII_A_nidulans_FGSC_A4	713807	G	A	95.77	2	656	CTACAGCAACGTTCGCCATCA	1		0.24
ChrII_A_nidulans_FGSC_A4	723321	G	A	52.77	2	656	ATGATGTTGGGGTGCGGAGGA		1	0.24
ChrII_A_nidulans_FGSC_A4	735999	G	T	220.8	2	626	AGGACCGCAAGGGAAACGGCG	1		0.24
ChrII_A_nidulans_FGSC_A4	741354	G	A	411.77	2	576	ACGAGCCGGCGGAGATTGCGA	1		0.45
ChrII_A_nidulans_FGSC_A4	744055	C	G	158.77	2	622	AATTTCCTGAGGCGGGAGTGC	1		0.24
ChrII_A_nidulans_FGSC_A4	752348	G	T	63.77	2	601	CCGATCCGTGGCTCAAAGGGA	1		0.45
ChrII_A_nidulans_FGSC_A4	757149	G	T	266.77	2	584	GACGCCCCCCGATGCATCCTC	1		0.45
ChrII_A_nidulans_FGSC_A4	758409	C	T	97.77	2	652	AGGCCTACCTGATGGTGGGAT		1	0.24
ChrII_A_nidulans_FGSC_A4	788025	A	T	360.77	2	599	AATGGACGCTATGATGATGAC	1		0.45
ChrII_A_nidulans_FGSC_A4	791520	G	A	76.77	2	585	AGAAAGAAGCGGTAGAAATCG	1		0.45
ChrII_A_nidulans_FGSC_A4	802043	A	G	52.77	2	656	AGGGAGCAGGAGTTAATGAAT		1	0.24
ChrII_A_nidulans_FGSC_A4	805518	G	T	90.77	2	535	GATAAATGGAGCGTGATCGCA		1	0.24
ChrII_A_nidulans_FGSC_A4	818552	T	C	59.77	2	656	GATGTCTTTTATGTCTTCCCT	1		0.24
ChrII_A_nidulans_FGSC_A4	818940	G	A	416.77	2	584	GAGACTCCTCGAGGAGCGAGC		1	0.45
ChrII_A_nidulans_FGSC_A4	852353	G	T	52.77	2	585	CGGCGAAGTTGGGGTAGAGGT	1		0.45
ChrII_A_nidulans_FGSC_A4	857029	T	G	58.77	2	600	GAAGGGCGCGAGGGGATTGCT	1		0.45
ChrII_A_nidulans_FGSC_A4	874072	C	T	172.77	2	627	CTCGAAAGCAGGTAAGAGCAA		1	0.45
ChrII_A_nidulans_FGSC_A4	879375	G	A	290.78	2	576	AATAATACCCGAGATACACAT	1		0.45
ChrII_A_nidulans_FGSC_A4	888466	C	T	194.77	2	583	ATCTCCTCGCGAAGGGGCTGT	1		0.45
ChrII_A_nidulans_FGSC_A4	902544	G	T	381.77	2	604	AGTGTGTGCGGTTGACGAGAA		1	0.45
ChrII_A_nidulans_FGSC_A4	904201	C	T	72.77	2	650	CTATTCGGCAGCAAGTCGCCT	1		0.24
ChrII_A_nidulans_FGSC_A4	905614	C	A	83.77	2	585	CATGAGTAGGGGACTAAGGCT		1	0.45
ChrII_A_nidulans_FGSC_A4	917368	G	A	290.77	2	623	TGTGCGGCCAGGCATACTCTC		1	0.24
ChrII_A_nidulans_FGSC_A4	931866	C	A	330.77	2	608	CCCAGTCCACGAACCGGGCGG	1		0.45
ChrII_A_nidulans_FGSC_A4	938043	C	T	78.77	2	652	AGGGCTGATTGGAGGCCATGT	1		0.24
ChrII_A_nidulans_FGSC_A4	939484	C	T	197.77	2	622	ATGAGTGCTTGGCGGTTTACA		1	0.24
ChrII_A_nidulans_FGSC_A4	940741	C	A	50.77	2	656	AACTAACTCTGCTGACCTGTC		1	0.24
ChrII_A_nidulans_FGSC_A4	946143	C	T	138.77	2	633	CGAACTTTGAGGCATCCTTTG	1		0.24
ChrII_A_nidulans_FGSC_A4	957112	C	T	490.77	2	612	GGGGCCTTTAGGCTCTACCAT		1	0.45
ChrII_A_nidulans_FGSC_A4	965087	G	A	82.77	2	656	GAGCTTTGCTGGTCAGGTTAG	1		0.24
ChrII_A_nidulans_FGSC_A4	965722	T	A	71.77	2	535	CCCTTAACAAAAATAATACTT	1		0.24
ChrII_A_nidulans_FGSC_A4	965934	C	T	284.77	2	582	TTGGCAGCATGACCTGAAAAT	1		0.45
ChrII_A_nidulans_FGSC_A4	997413	C	G	95.77	2	569	CTCAATGTGAGTAACCCATAG	1		0.45
ChrII_A_nidulans_FGSC_A4	1006044	G	C	150.77	2	601	TCACGGAAACGTGGAATCCCG	1		0.45
ChrII_A_nidulans_FGSC_A4	1038264	G	A	173.77	2	608	TTGCCGCGCAGGACGCCATAA	1		0.45
ChrII_A_nidulans_FGSC_A4	1038328	G	A	165.9	2	576	GGCCGACGCGGAGGGCGAAAT	1		0.45
ChrII_A_nidulans_FGSC_A4	1047465	C	A	478.77	2	584	CGCCGCTCACGCTCGCAGCCT	1		0.45
ChrII_A_nidulans_FGSC_A4	1071290	C	G	210.77	2	600	GTTAGCCAGCGGAGAGAGAAA	1		0.45
ChrII_A_nidulans_FGSC_A4	1073280	G	T	61.77	2	626	TCACAGACCAGCAAGTCGCGA	1		0.24
ChrII_A_nidulans_FGSC_A4	1074429	G	C	229.77	2	590	TGGGCCAGCGGTTGATGTTTG	1		0.45
ChrII_A_nidulans_FGSC_A4	1075783	G	T	74.77	2	535	TTTGCAGGCAGCGATGATTTG		1	0.24
ChrII_A_nidulans_FGSC_A4	1077153	G	A	184.77	2	583	ACCGATATTGGGAGGATCTTC	1		0.45
ChrII_A_nidulans_FGSC_A4	1077713	G	A	70.77	2	600	TATGGCTTGGGGTTATTCACT	1		0.45
ChrII_A_nidulans_FGSC_A4	1085974	C	T	148.77	2	602	AGCAAGTGACGACAAGAGCAG	1		0.45
ChrII_A_nidulans_FGSC_A4	1090759	G	C	812.77	2	573	AGGTCATCCAGGATCCCGAAA		1	0.24
ChrII_A_nidulans_FGSC_A4	1094217	C	G	460.77	2	575	GTTCACATGCGGCCCCCCGTT		1	0.45
ChrII_A_nidulans_FGSC_A4	1096053	G	C	359.77	2	578	ATAGTGGACGGGGGCCGGGCT		1	0.24
ChrII_A_nidulans_FGSC_A4	1098291	C	A	74.77	2	656	GGACACGGACGCTGTATGGGC	1		0.24
ChrII_A_nidulans_FGSC_A4	1101547	C	T	200.77	2	622	CATTTCCGCAGATGCCACACA	1		0.24
ChrII_A_nidulans_FGSC_A4	1101814	C	T	326.77	2	633	GCTACTCGCGGGACCATTCTC	1		0.24
ChrII_A_nidulans_FGSC_A4	1102150	C	T	574.77	2	573	CAGCACTGAAGGCGTTCCTCG	1		0.24
ChrII_A_nidulans_FGSC_A4	1116606	G	A	64.77	2	626	GGACGAGAGCGCAGGCAAGCG	1		0.24
ChrII_A_nidulans_FGSC_A4	1148981	G	T	51.77	2	650	CTTGGGCCTCGCTCCGCTCCG		1	0.24
ChrII_A_nidulans_FGSC_A4	1150226	G	C	93.77	2	583	CCCCAGGCCCGGCCGTTCCAC	1		0.45
ChrII_A_nidulans_FGSC_A4	1153583	C	T	965.77	2	598	TGCAGCACTAGATACCTAGCT	1		0.24
ChrII_A_nidulans_FGSC_A4	1164457	C	A	187.77	2	602	ATACGACATAGACGAATTTCA	1		0.45
ChrII_A_nidulans_FGSC_A4	1174168	G	C	354.77	2	600	GAAGGATGGTGCTGGCCAGGG	1		0.45
ChrII_A_nidulans_FGSC_A4	1176304	T	C	87.77	2	656	GGCCTGCGCCAGGAGAGCGAG	1		0.24
ChrII_A_nidulans_FGSC_A4	1180276	C	G	164.77	2	600	GTTGCGATGCGGACGGCCGTA	1		0.45
ChrII_A_nidulans_FGSC_A4	1191551	C	T	443.77	2	622	TGCTCTGCAAGGGGTTTGTTT	1		0.24
ChrII_A_nidulans_FGSC_A4	1200207	G	A	58.77	2	626	AGCTCCGCCGGCTTCTCCTGT	1		0.24
ChrII_A_nidulans_FGSC_A4	1204759	C	G	637.77	2	598	ACAGGGCCGCGCTCCGCTGTC	1		0.24
ChrII_A_nidulans_FGSC_A4	1209498	C	G	323.77	2	612	CGTCCCCATCGACGATATCTA	1		0.45
ChrII_A_nidulans_FGSC_A4	1210594	C	T	135.77	2	612	TTCGGCTGCAGACGTAGTATA		1	0.45
ChrII_A_nidulans_FGSC_A4	1218488	G	A	215.77	2	584	GAAGGCGGTCGGCTGCCAGGG		1	0.45
ChrII_A_nidulans_FGSC_A4	1219693	G	A	238.77	2	589	AGGTTGTTTCGCTCTGTAGAC	1		0.24
ChrII_A_nidulans_FGSC_A4	1245239	G	C	208.77	2	599	CCATACACGCGATGGAGGAGA	1		0.45
ChrII_A_nidulans_FGSC_A4	1246350	A	G	61.77	2	650	GTAAAGACTGACAATATTCAA		1	0.24
ChrII_A_nidulans_FGSC_A4	1261055	G	A	822.77	2	598	AAGGTGATGGGCATGCTTGGC	1		0.24
ChrII_A_nidulans_FGSC_A4	1271534	C	A	600.77	2	604	CCCGGCTTACGACAGAACACC	1		0.45
ChrII_A_nidulans_FGSC_A4	1272078	C	A	378.77	2	598	TTGCTGAATTGGATCCTACAG	1		0.24
ChrII_A_nidulans_FGSC_A4	1291358	G	A	240.77	2	608	CGATTGTTCCGGTGATGACGC	1		0.45
ChrII_A_nidulans_FGSC_A4	1296412	G	T	66.77	2	606	GTGCTGTCAAGAGGCTTGAGT	1		0.45
ChrII_A_nidulans_FGSC_A4	1297529	G	A	98.77	2	656	TTTGGCGGCTGGATCCCTGCC	1		0.24
ChrII_A_nidulans_FGSC_A4	1298588	C	T	336.77	2	584	AAACACTCCCGTGACCCCGCC	1		0.45
ChrII_A_nidulans_FGSC_A4	1314203	A	G	387.77	2	598	ACGCGCACCAACGATGGATAA	1		0.24
ChrII_A_nidulans_FGSC_A4	1324104	C	T	497.77	2	578	TCAGCGTGACGGGTGATGGCC	1		0.24
ChrII_A_nidulans_FGSC_A4	1327457	C	T	418.77	2	608	GCTACAAGCAGTGGCCAAATA	1		0.45
ChrII_A_nidulans_FGSC_A4	1327968	G	T	86.77	2	601	GGTTTCGCATGCTTTGGCTGT	1		0.45
ChrII_A_nidulans_FGSC_A4	1331303	G	A	58.77	2	577	TAGATATTTTGCCCTCTGTTC	1		0.24
ChrII_A_nidulans_FGSC_A4	1341587	C	A	95.77	2	585	AGGGAGGTTGGCTCGAATGCA		1	0.45
ChrII_A_nidulans_FGSC_A4	1342780	G	T	304.77	2	584	CAATGACACCGGCATTTTATG	1		0.45
ChrII_A_nidulans_FGSC_A4	1357765	G	T	77.77	2	585	GTGATTACATGCGTTCTCCTC	1		0.45
ChrII_A_nidulans_FGSC_A4	1364263	G	C	314.77	2	598	TGCAGTCCTGGGGTTCTGCTG		1	0.24
ChrII_A_nidulans_FGSC_A4	1364849	G	T	89.77	2	601	TATCTTTATAGGATCCATCGT	1		0.45
ChrII_A_nidulans_FGSC_A4	1368675	C	T	52.77	2	585	TGCTAGGATCGGGGTTCTTCA	1		0.45
ChrII_A_nidulans_FGSC_A4	1380039	G	A	562.77	2	576	CATTATTATTGCCGTTGTTCT	1		0.45
ChrII_A_nidulans_FGSC_A4	1387841	G	A	466.77	2	535	TTGCATCAGAGACTCTGAACA	1		0.24
ChrII_A_nidulans_FGSC_A4	1392762	G	A	188.77	2	569	CGGAAGAATTGCGGACGCAGC	1		0.45
ChrII_A_nidulans_FGSC_A4	1393649	C	T	64.77	2	601	TCTTGTCCTGGACTATTAGCC	1		0.45
ChrII_A_nidulans_FGSC_A4	1411435	C	T	476.77	2	652	ACGCCCATAAGGTCTCTGCGG	1		0.24
ChrII_A_nidulans_FGSC_A4	1472440	G	T	969.77	2	630	GAGAGCCACCGGATTCGAAAT	1		0.24
ChrII_A_nidulans_FGSC_A4	1476742	G	A	63.77	2	576	TAGGCAGTAGGTATTACAGAT		1	0.45
ChrII_A_nidulans_FGSC_A4	1481576	C	T	301.77	2	580	AGGAAATTAAGTTTATTAATA		1	0.45
ChrII_A_nidulans_FGSC_A4	1507267	C	T	61.77	2	601	GGCCTGCTCCGTGAAGACCTA	1		0.45
ChrII_A_nidulans_FGSC_A4	1509007	C	A	58.77	2	601	AGGCCCGCATGGCCCTTCCAG	1		0.45
ChrII_A_nidulans_FGSC_A4	1528638	G	A	144.77	2	606	AGGAAGCATAGGGCCTGTCGC	1		0.45
ChrII_A_nidulans_FGSC_A4	1537723	G	A	82.77	2	535	GAAATTGGAGGGGTCGAGCTG	1		0.24
ChrII_A_nidulans_FGSC_A4	1543052	G	A	140.77	2	600	ACAGAAGGATGCGTATGCTCC		1	0.45
ChrII_A_nidulans_FGSC_A4	1547323	C	T	272.77	2	580	ACTTACTAGCGGTAATGGGAA	1		0.45
ChrII_A_nidulans_FGSC_A4	1570643	G	A	313.77	2	584	TGATTGTGTCGGGTTTTCCCC	1		0.45
ChrII_A_nidulans_FGSC_A4	1573224	C	T	324.77	2	622	ACACTACGAAGGGCCATACCA	1		0.24
ChrII_A_nidulans_FGSC_A4	1590923	C	A	332.77	2	622	GGCCCTTTGGGGGGTGGTGAC	1		0.24
ChrII_A_nidulans_FGSC_A4	1594830	C	G	415.77	2	628	CGCCGGTCGCGGTGCTAGTCT	1		0.24
ChrII_A_nidulans_FGSC_A4	1608320	G	T	251.8	2	626	ACGGAGAGCGGGAGCAACTCT	1		0.24
ChrII_A_nidulans_FGSC_A4	1623777	G	C	738.77	2	598	AAATCAGCTAGTTCTTCTGGG	1		0.24
ChrII_A_nidulans_FGSC_A4	1626079	G	A	52.77	2	601	CCTGAAGAACGGCCAATAATG		1	0.45
ChrII_A_nidulans_FGSC_A4	1661066	G	C	349.77	2	580	TGTTGGCGCGGGCTTCCTCAT	1		0.45
ChrII_A_nidulans_FGSC_A4	1664892	C	T	165.77	2	583	TTGTCTCGCGGAATGTATCGA	1		0.45
ChrII_A_nidulans_FGSC_A4	1667942	G	C	490.77	2	622	CAAATCGTGTGTCAAGGTACA	1		0.24
ChrII_A_nidulans_FGSC_A4	1672809	C	A	89.77	2	599	GGAGTTCGCTGCGCCGTCATC	1		0.45
ChrII_A_nidulans_FGSC_A4	1673915	C	A	83.77	2	656	ACAGGGAGTAGCTTTCCACCT	1		0.24
ChrII_A_nidulans_FGSC_A4	1681779	G	T	61.77	2	601	CTCCAGATGAGCGAGGTTATA	1		0.45
ChrII_A_nidulans_FGSC_A4	1690865	C	T	337.77	2	578	GCTTTTCGCCGACGAGGAGAG	1		0.24
ChrII_A_nidulans_FGSC_A4	1698424	C	G	148.77	2	583	TAACCAGACGGAACCGGATAG		1	0.45
ChrII_A_nidulans_FGSC_A4	1707702	G	A	157.77	2	584	CACACCTGTCGAACGCACAGA	1		0.45
ChrII_A_nidulans_FGSC_A4	1716391	C	A	91.77	2	610	AGCTTTACTTGGAGAAGTAGA		1	0.45
ChrII_A_nidulans_FGSC_A4	1716924	C	T	352.77	2	583	ATAGCGCATAGTTAGTAGCTA	1		0.45
ChrII_A_nidulans_FGSC_A4	1717139	C	A	223.77	2	608	AGCTGCCCAAGGCGTGATTCG	1		0.45
ChrII_A_nidulans_FGSC_A4	1718189	G	T	64.77	2	601	TATATGTTTAGGTAGCAGTAG	1		0.45
ChrII_A_nidulans_FGSC_A4	1722499	C	T	192.77	2	583	GGGGCGTGCAGGACACCGCGG	1		0.45
ChrII_A_nidulans_FGSC_A4	1740873	G	C	52.77	2	602	CGGTTCAAATGGGGCGTGGCC	1		0.45
ChrII_A_nidulans_FGSC_A4	1749597	C	T	222.77	2	583	GCTATTTATTGCATTGATTTT	1		0.45
ChrII_A_nidulans_FGSC_A4	1749701	C	G	251.8	2	576	GTTTACATCGGTTTGTCTATT	1		0.45
ChrII_A_nidulans_FGSC_A4	1762766	C	G	281.77	2	584	ATCGAGACTCGTCATATTATT	1		0.45
ChrII_A_nidulans_FGSC_A4	1767027	C	T	102.77	2	622	TCTATAGGCCGACAGCAGCGG	1		0.24
ChrII_A_nidulans_FGSC_A4	1767313	G	T	399.77	2	583	TTGAGTCTGGGCTCAACTTTC	1		0.45
ChrII_A_nidulans_FGSC_A4	1771018	G	C	1054.06	2	262	TTAAGTATAGGGCATCCATGC	1		4
ChrII_A_nidulans_FGSC_A4	1772140	G	C	141.77	2	608	GCAGGCTACCGCCCGTATAAC	1		0.45
ChrII_A_nidulans_FGSC_A4	1778184	C	T	181.77	2	599	CGCCCCCGGAGTTTCCAGATT	1		0.45
ChrII_A_nidulans_FGSC_A4	1794600	C	A	403.77	2	583	TTTAGTCGCCGCTCATTCACT		1	0.45
ChrII_A_nidulans_FGSC_A4	1800036	C	T	450.77	2	612	CCTATCCGAAGGTGGATTCGC	1		0.45
ChrII_A_nidulans_FGSC_A4	1803519	C	T	302.77	2	578	TCCTCCGTATGGGCGTCTAGG	1		0.24
ChrII_A_nidulans_FGSC_A4	1806581	C	T	446.77	2	622	CGAGGCTCTAGAGGTTCTCGA	1		0.24
ChrII_A_nidulans_FGSC_A4	1834772	G	A	331.77	2	630	TCGACGTGCAGAATGCGGGTT	1		0.24
ChrII_A_nidulans_FGSC_A4	1843686	C	T	472.77	2	582	GGAGTAATTTGGCAGGAAAGA	1		0.45
ChrII_A_nidulans_FGSC_A4	1852251	G	A	373.77	2	590	CCTCGAATCCGAGCCCCATCA	1		0.45
ChrII_A_nidulans_FGSC_A4	1860207	C	T	497.77	2	652	TCGCAAATTAGGGAGAGGGCT	1		0.24
ChrII_A_nidulans_FGSC_A4	1879846	G	T	64.77	2	633	GCCTTGAAACGATACGTGACG	1		0.24
ChrII_A_nidulans_FGSC_A4	1883337	C	A	64.77	2	585	AATCTCCAGCGAGTGGGTTCG		1	0.45
ChrII_A_nidulans_FGSC_A4	1884699	T	G	166.77	2	608	TGCTTGTTGCACAAACTAAAG	1		0.45
ChrII_A_nidulans_FGSC_A4	1895419	G	A	156.77	2	584	CTTTTGTTGAGGCGTCCACGA	1		0.45
ChrII_A_nidulans_FGSC_A4	1896762	C	T	86.77	2	656	ATCGAGAAGGGCAGATTTGCC	1		0.24
ChrII_A_nidulans_FGSC_A4	1906961	C	A	138.77	2	599	AAACGCGATCGCTCTCCTACT	1		0.45
ChrII_A_nidulans_FGSC_A4	1938965	C	T	496.77	2	659	TTACGAAGCAGAATGGTCATA	1		0.24
ChrII_A_nidulans_FGSC_A4	1940470	C	T	333.77	2	601	CCGATCGAACGTTGGCCTCGC	1		0.45
ChrII_A_nidulans_FGSC_A4	1945369	G	C	496.77	2	604	TGGAACCAGCGCTTGCCGTTC	1		0.45
ChrII_A_nidulans_FGSC_A4	1955438	C	A	66.77	2	656	GTGGTCATGCGAGGGTGTTCA		1	0.24
ChrII_A_nidulans_FGSC_A4	1966647	C	G	51.77	2	585	CACACCAGAAGGTTCAACACA		1	0.45
ChrII_A_nidulans_FGSC_A4	1976966	G	A	343.77	2	600	CTGCATCCCTGAATGCAACTG		1	0.45
ChrII_A_nidulans_FGSC_A4	1978747	G	A	258.77	2	623	GAGCAATGCAGATTCAACTTA	1		0.24
ChrII_A_nidulans_FGSC_A4	1980719	C	T	95.77	2	601	AGGCGCGCTCGTGGGAGTCTG	1		0.45
ChrII_A_nidulans_FGSC_A4	1995464	G	C	601.77	2	569	TGTGGTTAACGTACACCTAAT	1		0.45
ChrII_A_nidulans_FGSC_A4	1997423	T	C	58.77	2	602	GAGAGCATGCACTAGGTAACG		1	0.45
ChrII_A_nidulans_FGSC_A4	2000448	G	T	129.77	2	602	CAATGGACGGGCATCGTTCCT	1		0.45
ChrII_A_nidulans_FGSC_A4	2003607	C	T	260.77	2	578	ATAGGGCTAAGGGTATCACGT		1	0.24
ChrII_A_nidulans_FGSC_A4	2011484	G	T	74.77	2	569	CTCTTGAGTAGTTCAATTTTG		1	0.45
ChrII_A_nidulans_FGSC_A4	2015157	G	C	141.77	2	600	GGGTCTTGCCGGACGCGGCGG	1		0.45
ChrII_A_nidulans_FGSC_A4	2021265	G	A	53.77	2	585	TGGATGCCGGGGCCGTATGTC	1		0.45
ChrII_A_nidulans_FGSC_A4	2041596	G	A	237.77	2	612	CCAGTCGCCAGACAAGACCGT	1		0.45
ChrII_A_nidulans_FGSC_A4	2057228	C	T	526.77	2	604	AAACAAGCGTGGACCATGACG		1	0.45
ChrII_A_nidulans_FGSC_A4	2057617	C	T	98.77	2	622	TCATCTCAACGGCAAATCCGT		1	0.24
ChrII_A_nidulans_FGSC_A4	2062209	G	A	231.77	2	600	ATGGAGGTAGGGCTCACTTAT	1		0.45
ChrII_A_nidulans_FGSC_A4	2067278	G	A	961.77	2	573	AGGGATGGAGGTGGCTGTACG	1		0.24
ChrII_A_nidulans_FGSC_A4	2072333	G	C	71.77	2	650	TTGAAGCCGCGTAGGGCGTCG	1		0.24
ChrII_A_nidulans_FGSC_A4	2073465	C	A	461.77	2	583	CTTTTGCGGCGGTACCCAGGT	1		0.45
ChrII_A_nidulans_FGSC_A4	2074675	C	G	258.77	2	608	TTTATAGACGGTTTGTATACC	1		0.45
ChrII_A_nidulans_FGSC_A4	2078376	G	A	161.77	2	650	ATTACCAATAGGAAGTCGTAA	1		0.24
ChrII_A_nidulans_FGSC_A4	2081566	G	C	161.77	2	589	AGTTGGGGACGGCGTGGGGAT		1	0.24
ChrII_A_nidulans_FGSC_A4	2084261	C	T	98.77	2	627	AGCTCTGCGTGCAAGACAGCT	1		0.45
ChrII_A_nidulans_FGSC_A4	2090881	G	C	603.77	2	628	GTCCAGCGCTGCCGTGTTTGG	1		0.24
ChrII_A_nidulans_FGSC_A4	2097374	C	T	392.77	2	584	GCACCAGCGCGGCTGGAGGCA	1		0.45
ChrII_A_nidulans_FGSC_A4	2113765	C	G	123.77	2	600	TTGTTGGGAAGGTGAATGTTT	1		0.45
ChrII_A_nidulans_FGSC_A4	2113820	C	T	340.77	2	600	GGTGCGCAGCGGGGGCTTGAA	1		0.45
ChrII_A_nidulans_FGSC_A4	2114244	G	A	245.77	2	650	AGCGAAGATTGGTCGCTAGGG	1		0.24
ChrII_A_nidulans_FGSC_A4	2114697	C	A	159.77	2	590	GGGTATAGGTGACGGGAATCA	1		0.45
ChrII_A_nidulans_FGSC_A4	2121546	G	A	444.77	2	600	CATTTCGATAGAGTTGCATAC	1		0.45
ChrII_A_nidulans_FGSC_A4	2130800	G	C	675.77	2	598	TACATTAAATGGCGACTGCCC	1		0.24
ChrII_A_nidulans_FGSC_A4	2132018	A	T	70.77	2	656	AGGCTGCCGCAATGCTTCCAT	1		0.24
ChrII_A_nidulans_FGSC_A4	2151554	C	T	166.77	2	585	TGACCATCCCGCGAGCGAATT	1		0.45
ChrII_A_nidulans_FGSC_A4	2153852	C	T	375.77	2	580	GGGTAACCGGGAGGCTAGGAC	1		0.45
ChrII_A_nidulans_FGSC_A4	2164797	G	T	238.77	2	604	GCTTTTTTCTGCCGTAGCCGG		1	0.45
ChrII_A_nidulans_FGSC_A4	2165912	C	T	149.77	2	650	ATCCATCCAGGGAGACTGCGC	1		0.24
ChrII_A_nidulans_FGSC_A4	2167293	C	T	52.77	2	579	TATGACGGGGGGTAAATAGTT	1		0.24
ChrII_A_nidulans_FGSC_A4	2181880	C	T	55.77	2	633	CTGGCGTTCGGAAGAGACAAG	1		0.24
ChrII_A_nidulans_FGSC_A4	2183961	G	A	264.77	2	600	AGTTTTGCTTGTCGCATCATG		1	0.45
ChrII_A_nidulans_FGSC_A4	2198914	G	A	311.77	2	623	CTTTTCTCAAGAGGTATCACT	1		0.24
ChrII_A_nidulans_FGSC_A4	2204908	G	C	168.77	2	610	GTTCTTGTTGGGGTGTTTATA		1	0.45
ChrII_A_nidulans_FGSC_A4	2223963	G	A	408.77	2	580	CTAAAGTCTCGTTGTTCTGAA	1		0.45
ChrII_A_nidulans_FGSC_A4	2231693	A	G	71.77	2	599	TCTGGCTTCTAAATTTCCTGA	1		0.45
ChrII_A_nidulans_FGSC_A4	2232343	G	T	58.77	2	599	CACCCCTTGTGTTCCATCATG		1	0.45
ChrII_A_nidulans_FGSC_A4	2232697	C	A	86.77	2	612	TCCATTGCCAGGATCCAGGTA	1		0.45
ChrII_A_nidulans_FGSC_A4	2233294	G	T	117.77	2	600	GCGTGATGGCGAGGAGTTCGC	1		0.45
ChrII_A_nidulans_FGSC_A4	2234077	G	C	141.77	2	612	AAAAAGAGCCGGCTCTTGAAA		1	0.45
ChrII_A_nidulans_FGSC_A4	2234888	C	G	488.77	2	576	GCCTTGCTCAGTATCGCCCTG	1		0.45
ChrII_A_nidulans_FGSC_A4	2242671	C	T	314.77	2	608	TCGTGTGGCCGGAGCGGTAGC	1		0.45
ChrII_A_nidulans_FGSC_A4	2243724	C	T	57.77	2	622	AAGTTAGGTAGGCGACAGAAG	1		0.24
ChrII_A_nidulans_FGSC_A4	2261888	G	A	179.77	2	610	ATGTAGGTCAGGATGCCCCTT	1		0.45
ChrII_A_nidulans_FGSC_A4	2282016	C	A	52.77	2	612	TGAACATACAGAACTTTGCCT		1	0.45
ChrII_A_nidulans_FGSC_A4	2284252	C	T	55.77	2	576	TGGTGGTAACGTACAGATACA		1	0.45
ChrII_A_nidulans_FGSC_A4	2296536	C	T	101.77	2	602	GGCCGGCTCCGGCAACTGAGC		1	0.45
ChrII_A_nidulans_FGSC_A4	2318100	G	T	63.77	2	582	GAATATACATGATGTTCGTGA	1		0.45
ChrII_A_nidulans_FGSC_A4	2332763	C	T	170.77	2	583	ACGTTGGGCAGAGGTCCAGAA	1		0.45
ChrII_A_nidulans_FGSC_A4	2334171	G	A	2657.93	2	262	ATGGTCATCTGGTAGCGGGAA	1		4
ChrII_A_nidulans_FGSC_A4	2340950	C	A	51.74	2	606	ATTCGATCTAGCTGCCGGCCG	1		0.45
ChrII_A_nidulans_FGSC_A4	2344160	G	A	58.77	2	601	ACCGGCACTGGTATCTTGGTA		1	0.45
ChrII_A_nidulans_FGSC_A4	2351426	C	T	319.77	2	580	TGCGAGTCACGGAAACCGCCT	1		0.45
ChrII_A_nidulans_FGSC_A4	2354974	G	A	386.77	2	623	TTAGACCGCAGGGACGCATCC		1	0.24
ChrII_A_nidulans_FGSC_A4	2366812	C	T	89.77	2	599	ATCCGCCGCTGTATGCGGCCA	1		0.45
ChrII_A_nidulans_FGSC_A4	2377682	C	T	306.77	2	624	CCAAGGTGATGCGCGACACCG	1		0.45
ChrII_A_nidulans_FGSC_A4	2395414	C	T	110.77	2	622	GATACCATTAGAACTGTTTAA	1		0.24
ChrII_A_nidulans_FGSC_A4	2423276	G	A	516.77	2	583	GAAGGCCCAAGCAGCTCTCCT	1		0.45
ChrII_A_nidulans_FGSC_A4	2428317	G	T	73.77	2	601	TGGTCGCATAGTACAGTATAT		1	0.45
ChrII_A_nidulans_FGSC_A4	2437644	G	A	110.77	2	650	ATAGGGTAGAGGAGGCCTTCT		1	0.24
ChrII_A_nidulans_FGSC_A4	2461101	C	T	728.77	2	573	GTCTCACTGAGGATGCAATTG	1		0.24
ChrII_A_nidulans_FGSC_A4	2495000	G	T	52.77	2	601	AATTCAGGGAGAAGTTTGCCC	1		0.45
ChrII_A_nidulans_FGSC_A4	2498306	C	T	679.77	2	573	TAGTCACCACGCAGGTTACTG		1	0.24
ChrII_A_nidulans_FGSC_A4	2511103	C	T	298.77	2	612	ACGATATAGAGGAGGTTGCTG	1		0.45
ChrII_A_nidulans_FGSC_A4	2511870	C	T	471.77	2	622	CGCTCATTCAGTCATTCTCTA		1	0.24
ChrII_A_nidulans_FGSC_A4	2512837	T	C	429.77	2	590	TAAATCTGACACATTTTTCAC		1	0.45
ChrII_A_nidulans_FGSC_A4	2517614	T	G	54.77	2	626	CAGCCTCTTAAATTCTCTATC	1		0.24
ChrII_A_nidulans_FGSC_A4	2541845	G	T	52.74	2	606	CAATTTGCCGGGCAGCTTTAG		1	0.45
ChrII_A_nidulans_FGSC_A4	2542242	G	C	108.77	2	608	TCGAACCCGCGCAATTGTCGA	1		0.45
ChrII_A_nidulans_FGSC_A4	2542256	G	C	266.77	2	608	TTGTCGAACCGGTGCCTTAGC	1		0.45
ChrII_A_nidulans_FGSC_A4	2550176	C	A	73.77	2	577	TCATGTGCCTGCGCGAAGGGG		1	0.24
ChrII_A_nidulans_FGSC_A4	2556678	G	A	52.77	2	569	CAATCCACAAGGTACTATAAT	1		0.45
ChrII_A_nidulans_FGSC_A4	2559773	C	T	274.77	2	600	ACGCGGAAATGATGATGTGAA		1	0.45
ChrII_A_nidulans_FGSC_A4	2565043	A	G	138.77	2	608	TGTCACCTACACGAGTACTTC		1	0.45
ChrII_A_nidulans_FGSC_A4	2566070	G	A	633.77	2	659	TTGTGCCGCCGGAGACGAGCA		1	0.24
ChrII_A_nidulans_FGSC_A4	2567303	G	T	61.77	2	601	TCTTTGTCGTGCGCTGTCAAG	1		0.45
ChrII_A_nidulans_FGSC_A4	2587441	C	G	539.77	2	652	CGCGATTACGGCAAGTTTTTC	1		0.24
ChrII_A_nidulans_FGSC_A4	2587505	C	T	66.77	2	569	CCCTCAAGAAGAAGTTTGATG	1		0.45
ChrII_A_nidulans_FGSC_A4	2595759	C	T	381.77	2	583	CCAAGGTCGAGAGTCTATCTG	1		0.45
ChrII_A_nidulans_FGSC_A4	2611654	T	C	53.77	2	650	CACACGCAGGACAAGTGATCT	1		0.24
ChrII_A_nidulans_FGSC_A4	2617239	G	T	52.77	2	626	ACCAGTGTCTGCCGGGTCTGC	1		0.24
ChrII_A_nidulans_FGSC_A4	2627698	C	G	292.77	2	580	GATAATTCACGGACTCTGGCT	1		0.45
ChrII_A_nidulans_FGSC_A4	2641147	C	A	86.77	2	608	GAACAACTTCGTCTGCCGAAG	1		0.45
ChrII_A_nidulans_FGSC_A4	2644478	G	T	213.77	2	601	TCACAAGAATGATCTATGGCT		1	0.45
ChrII_A_nidulans_FGSC_A4	2644917	A	G	69.77	2	599	GGTACCATGCATTGAATACCA	1		0.45
ChrII_A_nidulans_FGSC_A4	2646743	G	C	314.77	2	630	CGACTCCGTCGGGGTGCTTGG		1	0.24
ChrII_A_nidulans_FGSC_A4	2660025	G	C	329.77	2	600	ACCGTCCCCGGATACTCAGAT	1		0.45
ChrII_A_nidulans_FGSC_A4	2668461	G	A	147.77	2	582	AGAAAGCTCCGGAGATCATAT	1		0.45
ChrII_A_nidulans_FGSC_A4	2685651	C	T	192.77	2	590	ATCTTAAGAAGGAAGTTGCAA	1		0.45
ChrII_A_nidulans_FGSC_A4	2693169	G	A	212.77	2	583	AGAAGGTTCAGTTCGCCAAGA	1		0.45
ChrII_A_nidulans_FGSC_A4	2693552	G	T	203.77	2	624	GCTGTCGGTGGCGAGCGTCGT	1		0.45
ChrII_A_nidulans_FGSC_A4	2710486	G	T	407.77	2	601	TACGCGTCCCGGTGGTTGATG	1		0.45
ChrII_A_nidulans_FGSC_A4	2714081	C	G	497.77	2	622	ATAGCCTCGCGGGCGAGGAAA	1		0.24
ChrII_A_nidulans_FGSC_A4	2738370	G	C	249.77	2	612	CACCCAACTCGAGGCGTTCGC		1	0.45
ChrII_A_nidulans_FGSC_A4	2740069	C	A	73.77	2	626	TACACCAACCGTTCACCCACC		1	0.24
ChrII_A_nidulans_FGSC_A4	2776605	C	A	407.77	2	582	TAGACGATTCGGATCGTTCCA	1		0.45
ChrII_A_nidulans_FGSC_A4	2786199	C	A	355.77	2	599	CTTGGGCCGGGGTGTCCTTGC		1	0.45
ChrII_A_nidulans_FGSC_A4	2797816	C	T	202.77	2	610	GGTCGTCTCAGACCCCCAACA	1		0.45
ChrII_A_nidulans_FGSC_A4	2798859	A	C	61.77	2	599	ACTGCAGGAGACAACGTAGAG		1	0.45
ChrII_A_nidulans_FGSC_A4	2807619	C	T	197.77	2	659	GGTCAGCCTAGACGTTACATA	1		0.24
ChrII_A_nidulans_FGSC_A4	2809657	C	T	129.77	2	659	ATATAATGCTGGTATCCTAAA		1	0.24
ChrII_A_nidulans_FGSC_A4	2825017	C	T	588.79	2	622	CCATATATTAGTCGCCCATAC		1	0.24
ChrII_A_nidulans_FGSC_A4	2831985	G	T	482.77	2	576	GAATGGTGGTGTTGCTGTTGA	1		0.45
ChrII_A_nidulans_FGSC_A4	2841214	C	T	303.96	2	569	TACGTATTATGAGGCTGCTGC		1	0.45
ChrII_A_nidulans_FGSC_A4	2844095	C	T	210.77	2	608	TGCTTCCTGCGTGACCGGTGG	1		0.45
ChrII_A_nidulans_FGSC_A4	2850416	G	A	155.77	2	582	TTAGTTTGTAGGAGAAACCTA		1	0.45
ChrII_A_nidulans_FGSC_A4	2891565	G	A	147.77	2	608	TTTTGCATCAGCGAAGAATCT	1		0.45
ChrII_A_nidulans_FGSC_A4	2898644	G	A	563.77	2	590	CACGGCTGCGGACTTACATCG	1		0.45
ChrII_A_nidulans_FGSC_A4	2900431	G	A	502.77	2	578	TTACGCCACCGAGACAGCCTT	1		0.24
ChrII_A_nidulans_FGSC_A4	2903286	G	A	212.77	2	590	TTCGAAGCTAGAGAGGCAGAA	1		0.45
ChrII_A_nidulans_FGSC_A4	2910230	G	C	130.77	2	590	AGCCTTGAAGGGGAAGTCTGG		1	0.45
ChrII_A_nidulans_FGSC_A4	2934601	T	C	89.77	2	585	TTCTACCATCAAAGTCGTAAT	1		0.45
ChrII_A_nidulans_FGSC_A4	2934933	G	T	508.77	2	573	CTGACTTACTGACAGGCCGAG	1		0.24
ChrII_A_nidulans_FGSC_A4	2950160	C	G	471.77	2	612	CAGCTCCTCCGCCCATATTTT	1		0.45
ChrII_A_nidulans_FGSC_A4	2964912	G	A	690.77	2	578	ATAGGCTATAGAGCTATGCTT		1	0.24
ChrII_A_nidulans_FGSC_A4	2974063	G	A	80.77	2	585	CCGAATAGTCGACGTTCCCAA	1		0.45
ChrII_A_nidulans_FGSC_A4	2980484	C	T	1612.2	2	262	TAGCATGCATGTTACCATCTT	1		4
ChrII_A_nidulans_FGSC_A4	2980914	G	A	302.77	2	569	CGAGCCGTCCGACGACAAAAC	1		0.45
ChrII_A_nidulans_FGSC_A4	2981878	A	G	157.77	2	575	GGATCATGACACTACTCACGC	1		0.45
ChrII_A_nidulans_FGSC_A4	2982125	G	T	53.77	2	656	AGGGGAAGCTGTCTATAAAGA	1		0.24
ChrII_A_nidulans_FGSC_A4	2992731	C	T	209.77	2	600	AATATGACAAGGAGAACTTTT	1		0.45
ChrII_A_nidulans_FGSC_A4	2993786	G	T	570.77	2	583	GGACCCTAACGCCTTCATCAC	1		0.45
ChrII_A_nidulans_FGSC_A4	2994978	C	G	570.77	2	630	TGCAAATACCGTGGTCACGTG		1	0.24
ChrII_A_nidulans_FGSC_A4	3001508	C	G	1175.52	2	262	CCTCTTCCCGGGCCTGCTGTG		1	4
ChrII_A_nidulans_FGSC_A4	3004174	C	T	271.77	2	608	GAACACTCCAGGGAACCTGCG	1		0.45
ChrII_A_nidulans_FGSC_A4	3036354	G	A	53.77	2	535	TTCAGAGCCGGGTTTGCTGCC		1	0.24
ChrII_A_nidulans_FGSC_A4	3039674	G	A	231.77	2	601	AAAAGAGCAAGAAGCACAATA	1		0.45
ChrII_A_nidulans_FGSC_A4	3046595	G	C	220.77	2	604	TATCGACGTCGGCTCCGCAGC		1	0.45
ChrII_A_nidulans_FGSC_A4	3050013	C	T	414.77	2	598	CATGCAGCAAGTGACTTCAGG		1	0.24
ChrII_A_nidulans_FGSC_A4	3059003	C	T	289.77	2	612	AAGCGGATGAGGAGTGTCAGA	1		0.45
ChrII_A_nidulans_FGSC_A4	3070953	G	A	763.77	2	624	AATTTGAGCAGGTCCAATCGG	1		0.45
ChrII_A_nidulans_FGSC_A4	3071450	G	T	58.77	2	601	ATGAGAGAGGGGCAGACGGTC	1		0.45
ChrII_A_nidulans_FGSC_A4	3076649	C	A	51.77	2	589	GGACGGGTGTGGCGAGCTACA	1		0.24
ChrII_A_nidulans_FGSC_A4	3077030	G	A	826.77	2	652	GGAACTCATTGATTGTTTTCC	1		0.24
ChrII_A_nidulans_FGSC_A4	3086012	G	A	141.77	2	650	TAGGCACCTAGGATCGACTAG		1	0.24
ChrII_A_nidulans_FGSC_A4	3086555	C	T	2044.14	2	262	ACATGGTTAGGGGCAAGAATG		1	4
ChrII_A_nidulans_FGSC_A4	3089214	G	A	203.77	2	622	TTTCGGCCTTGGTTGCTGTCG	1		0.24
ChrII_A_nidulans_FGSC_A4	3090522	C	T	350.77	2	590	TGCACAAGCAGCAATACGCAC	1		0.45
ChrII_A_nidulans_FGSC_A4	3099325	C	A	74.77	2	577	CCGCTTATCGGGCTCACCGCC		1	0.24
ChrII_A_nidulans_FGSC_A4	3106506	G	A	50.77	2	656	ATCGAGACCGGCAAAACTCAG		1	0.24
ChrII_A_nidulans_FGSC_A4	3120505	C	A	52.77	2	576	GTCGAACCGCGGAATGTCGTG	1		0.45
ChrII_A_nidulans_FGSC_A4	3143652	C	A	981.77	2	598	ATTGATGCGCGCTGTTATTGT	1		0.24
ChrII_A_nidulans_FGSC_A4	3145961	C	T	101.77	2	569	CGGAAGCAGTGTCGCGGGTAA	1		0.45
ChrII_A_nidulans_FGSC_A4	3156331	G	A	801.78	2	598	CTGCGCAGATGAACCCGCCCT	1		0.24
ChrII_A_nidulans_FGSC_A4	3160174	C	T	196.77	2	569	CGCCCTACCTGACTTCACACG	1		0.45
ChrII_A_nidulans_FGSC_A4	3164148	C	T	321.77	2	610	TTCTCCGCAAGCGAGGGATTC	1		0.45
ChrII_A_nidulans_FGSC_A4	3173373	C	T	83.77	2	656	GTCAGACGCTGAGATATTGTT	1		0.24
ChrII_A_nidulans_FGSC_A4	3175343	G	T	353.77	2	622	CCATACAGCAGGGCGGGATGG	1		0.24
ChrII_A_nidulans_FGSC_A4	3181008	G	T	56.77	2	650	TCCGGATGGTGTTCTCTCGCA	1		0.24
ChrII_A_nidulans_FGSC_A4	3189739	G	A	566.77	2	578	CGGCCATCAAGCGAGTGCCGG	1		0.24
ChrII_A_nidulans_FGSC_A4	3190117	C	G	346.77	2	604	CAAGAAGAGCGCGCGTCTTGC	1		0.45
ChrII_A_nidulans_FGSC_A4	3192932	G	A	272.77	2	601	TGCCCAGCTCGGCCTCCCAGA	1		0.45
ChrII_A_nidulans_FGSC_A4	3201898	G	T	261.77	2	623	GTATTATTGCGGCTGGATTTC		1	0.24
ChrII_A_nidulans_FGSC_A4	3215557	G	A	81.77	2	601	TGTTAGCGAGGGTTGAGGTGA	1		0.45
ChrII_A_nidulans_FGSC_A4	3228694	G	T	55.77	2	622	ATTGTTAGGGGAGGACGGGAT	1		0.24
ChrII_A_nidulans_FGSC_A4	3232264	G	T	64.77	2	626	GCGTATTGCGGGTATATCGCT	1		0.24
ChrII_A_nidulans_FGSC_A4	3241882	G	A	111.77	2	656	ATGCGAATGGGATGAGGACGC	1		0.24
ChrII_A_nidulans_FGSC_A4	3254873	G	A	77.77	2	582	CCTCATGAACGAGGACACCAA		1	0.45
ChrII_A_nidulans_FGSC_A4	3260226	C	T	64.77	2	599	GACAAGTTTTGGTGCACAGCG	1		0.45
ChrII_A_nidulans_FGSC_A4	3261556	G	A	190.77	2	584	TTGAGCTCATGCAGCCTCTCG	1		0.45
ChrII_A_nidulans_FGSC_A4	3262182	G	A	175.77	2	601	ATCATTTTTAGATTGAGCCTT	1		0.45
ChrII_A_nidulans_FGSC_A4	3267035	C	T	322.77	2	583	GTGACTGCCTGTGATGCATTC	1		0.45
ChrII_A_nidulans_FGSC_A4	3284306	G	A	279.77	2	610	GAGTTTCGCAGTCGAGTGCTC	1		0.45
ChrII_A_nidulans_FGSC_A4	3290080	G	T	65.77	2	535	AAGCCGTAGGGCATAAACTTT	1		0.24
ChrII_A_nidulans_FGSC_A4	3303466	C	T	144.77	2	608	AAACGCGACCGGCGCCGCCAG		1	0.45
ChrII_A_nidulans_FGSC_A4	3314794	G	A	847.77	2	630	GCGTGACCGCGACGACGAGCG	1		0.24
ChrII_A_nidulans_FGSC_A4	3316845	C	A	245.77	2	590	AAATTTTACCGGGTGATAGTC	1		0.45
ChrII_A_nidulans_FGSC_A4	3328018	G	T	73.77	2	600	GTGGGCGCATGCGGTTTATAT		1	0.45
ChrII_A_nidulans_FGSC_A4	3328020	G	C	101.77	2	600	GGGCGCATGCGGTTTATATAT		1	0.45
ChrII_A_nidulans_FGSC_A4	3332302	G	A	61.77	2	601	GGATCTTGCCGAGCTCATATA	1		0.45
ChrII_A_nidulans_FGSC_A4	3335733	C	A	62.77	2	590	GGTACTTCATGGAGTCTTAAG		1	0.45
ChrII_A_nidulans_FGSC_A4	3345979	C	T	590.77	2	573	AGTCATTGAAGGTCCTTGACT	1		0.24
ChrII_A_nidulans_FGSC_A4	3357952	C	T	187.77	2	585	AGTCGATGCAGAAGATGTGGA	1		0.45
ChrII_A_nidulans_FGSC_A4	3358254	C	T	210.77	2	610	AAAATGGTCAGTGACCCTCCG	1		0.45
ChrII_A_nidulans_FGSC_A4	3362696	C	T	71.77	2	582	TCGGCTCCGCGGCGTAACCTG		1	0.45
ChrII_A_nidulans_FGSC_A4	3367852	C	T	404.77	2	633	GAAGCTGGCAGAAATCATCGA	1		0.24
ChrII_A_nidulans_FGSC_A4	3368726	C	G	296.77	2	600	AACGAACCATGCACTTGCATG		1	0.45
ChrII_A_nidulans_FGSC_A4	3380138	G	A	447.77	2	630	TGTTGATGAAGGGAGTCAAAC	1		0.24
ChrII_A_nidulans_FGSC_A4	3382178	G	A	542.77	2	652	CCGCGGCGAGGAGCGGCCGCC	1		0.24
ChrII_A_nidulans_FGSC_A4	3382288	G	A	257.77	2	578	TTGATGAAGAGAATGCCTAAT	1		0.24
ChrII_A_nidulans_FGSC_A4	3398050	G	A	465.77	2	598	TGGCGGCGATGGAGCCATTGA		1	0.24
ChrII_A_nidulans_FGSC_A4	3401705	G	T	130.03	2	576	TGATAAGCCGGGTTATATGGC	1		0.45
ChrII_A_nidulans_FGSC_A4	3447560	G	A	337.77	2	584	TTTTCCTACTGGGGATTGAAT	1		0.45
ChrII_A_nidulans_FGSC_A4	3455590	C	A	154.77	2	589	TTTATCCATTGGGCACTACCT		1	0.24
ChrII_A_nidulans_FGSC_A4	3463124	G	A	110.77	2	584	TTCAAGATCAGCTTGTCCAAT	1		0.45
ChrII_A_nidulans_FGSC_A4	3498048	C	G	515.77	2	598	GCCGACGTCCGCAGGCGGACG	1		0.24
ChrII_A_nidulans_FGSC_A4	3498059	A	T	530.77	2	598	GGACGTCGGCATGCAGGGCCT	1		0.24
ChrII_A_nidulans_FGSC_A4	3513150	G	T	64.77	2	612	AAGATTGGCGGTGTGATGGAC	1		0.45
ChrII_A_nidulans_FGSC_A4	3513809	C	A	56.77	2	601	CATGCCACCGGAGACCAACAG	1		0.45
ChrII_A_nidulans_FGSC_A4	3522382	C	G	720.77	2	598	CGGGAAGGAAGGCAAACTCAC	1		0.24
ChrII_A_nidulans_FGSC_A4	3545112	G	T	497.77	2	590	AGCTCTCATCGGGCTCGAACT		1	0.45
ChrII_A_nidulans_FGSC_A4	3545461	C	G	302.77	2	612	TCTGTCTGCCGGATCGCGGTG	1		0.45
ChrII_A_nidulans_FGSC_A4	3553085	C	A	61.77	2	599	CAGACACAGAGATCATGATCT	1		0.45
ChrII_A_nidulans_FGSC_A4	3561637	C	T	212.77	2	650	TGGCTTACGAGATGCTAATTC	1		0.24
ChrII_A_nidulans_FGSC_A4	3569467	G	A	537.77	2	578	AACCAGGTCTGGGAAGCAGCT		1	0.24
ChrII_A_nidulans_FGSC_A4	3571091	C	A	52.74	2	577	CTAGCAGCGGGACAAACCTAA	1		0.24
ChrII_A_nidulans_FGSC_A4	3582102	C	T	52.77	2	656	CATAGCAGGCGGAAACTGTAC	1		0.24
ChrII_A_nidulans_FGSC_A4	3582794	C	T	182.77	2	599	GAAGACCACCGGGGTATCGTT		1	0.45
ChrII_A_nidulans_FGSC_A4	3593269	G	A	212.77	2	585	GGTGGGCTCCGTGGTAGCCAT	1		0.45
ChrII_A_nidulans_FGSC_A4	3600592	C	A	206.77	2	584	CGTTTTCCCAGATAGCGTAGC		1	0.45
ChrII_A_nidulans_FGSC_A4	3607375	C	G	256.77	2	569	TCTTATCATGGGCCCGTTGCC	1		0.45
ChrII_A_nidulans_FGSC_A4	3610683	G	A	773.77	2	652	TTATGCCAAAGGAGTTGACAC	1		0.24
ChrII_A_nidulans_FGSC_A4	3613146	C	G	250.77	2	612	CGAGGGACTCGGCGATCGGGA	1		0.45
ChrII_A_nidulans_FGSC_A4	3614069	G	A	424.77	2	610	GCTTAGCTATGGAGTGTAATC		1	0.45
ChrII_A_nidulans_FGSC_A4	3619299	G	T	677.77	2	628	CAGGAGACCGGGTCTGTGGAT	1		0.24
ChrII_A_nidulans_FGSC_A4	3628943	A	T	377.77	2	608	TCCCGGAAGAACCACAATTTC	1		0.45
ChrII_A_nidulans_FGSC_A4	3650385	G	A	405.77	2	583	CACTTCAAGCGACACGACCTT	1		0.45
ChrII_A_nidulans_FGSC_A4	3662055	C	T	946.77	2	573	CAAATAGGAAGTCGTTATATT	1		0.24
ChrII_A_nidulans_FGSC_A4	3662342	G	A	554.77	2	578	TGTTCGGGACGATGCTTATAT		1	0.24
ChrII_A_nidulans_FGSC_A4	3668652	G	T	70.77	2	576	CCTGATGACTGGGATGAAGAC	1		0.45
ChrII_A_nidulans_FGSC_A4	3669751	G	T	64.77	2	599	CGAGCTTTCAGCCTTCAATTG		1	0.45
ChrII_A_nidulans_FGSC_A4	3699665	C	A	112.77	2	600	GTCTCCAAATGGCATAGTCCT		1	0.45
ChrII_A_nidulans_FGSC_A4	3700697	C	G	189.77	2	584	TCGGCTTGTTGGTCCCGAACT		1	0.45
ChrII_A_nidulans_FGSC_A4	3700846	G	C	472.77	2	628	TTCTGCTGTCGTCGTGCCTTG		1	0.24
ChrII_A_nidulans_FGSC_A4	3701042	C	T	380.77	2	604	GCGACGATGTGGGAGAGTTCT	1		0.45
ChrII_A_nidulans_FGSC_A4	3702051	G	A	153.79	2	601	CCAGCGTTGAGGGTGTTTTTG	1		0.45
ChrII_A_nidulans_FGSC_A4	3703871	G	T	64.77	2	601	AGTGGGATGTGTGGAGTGTTG	1		0.45
ChrII_A_nidulans_FGSC_A4	3722384	G	T	66.77	2	601	CAAGTCACTCGACCAGACCGA	1		0.45
ChrII_A_nidulans_FGSC_A4	3724696	G	A	318.77	2	622	AAAGCAAATAGAAGAGTAGAG		1	0.24
ChrII_A_nidulans_FGSC_A4	3729615	G	C	367.77	2	622	GTGGCGAAGAGCGTTTGGGTC	1		0.24
ChrII_A_nidulans_FGSC_A4	3742071	C	T	52.77	2	656	CTTATGTACTGGGTTGAGAGA		1	0.24
ChrII_A_nidulans_FGSC_A4	3753706	C	T	66.77	2	535	GCACAGTCAAGAAGCCACTGT		1	0.24
ChrII_A_nidulans_FGSC_A4	3760627	C	A	74.77	2	585	GTTGTAAACTGGGTCGTGAAC		1	0.45
ChrII_A_nidulans_FGSC_A4	3762067	C	G	240.77	2	608	GCTGGACGGAGGGAGTGCCGG	1		0.45
ChrII_A_nidulans_FGSC_A4	3762074	C	A	309.77	2	608	TGGGTTTGCTGGACGGAGGGA	1		0.45
ChrII_A_nidulans_FGSC_A4	3765289	G	T	50.77	2	601	TCGTTGGTTTGTGCCTGCCAT		1	0.45
ChrII_A_nidulans_FGSC_A4	3767682	C	T	396.77	2	602	AGGATGGGTAGCATGGACTCT	1		0.45
ChrII_A_nidulans_FGSC_A4	3768979	C	G	50.77	2	569	GTGCGGAACGGAAAATCTGAG		1	0.45
ChrII_A_nidulans_FGSC_A4	3768980	C	T	53.77	2	569	AGTGCGGAACGGAAAATCTGA		1	0.45
ChrII_A_nidulans_FGSC_A4	3770487	G	T	141.77	2	608	CCAGGCTTCAGGGCACTACCA	1		0.45
ChrII_A_nidulans_FGSC_A4	3773968	G	A	88.77	2	650	GCATGCCACAGTTTCAATGGG		1	0.24
ChrII_A_nidulans_FGSC_A4	3792064	C	T	732.77	2	652	GATTTCATCCGAAGCCACCCT	1		0.24
ChrII_A_nidulans_FGSC_A4	3792504	G	C	87.77	2	582	CTACTCTGTTGGCTATAACGA	1		0.45
ChrII_A_nidulans_FGSC_A4	3795586	G	A	179.77	2	583	AGATCTTTAAGGAACTCGTCA	1		0.45
ChrII_A_nidulans_FGSC_A4	3800657	C	G	111.77	2	628	TGGCTGAACAGCAAGGATCAA	1		0.24
ChrII_A_nidulans_FGSC_A4	3801320	C	T	169.77	2	600	TGCCTTGATAGCATGTCTGAA	1		0.45
ChrII_A_nidulans_FGSC_A4	3805750	C	A	241.77	2	659	ACGATGAGCCGGTCGATCGAT	1		0.24
ChrII_A_nidulans_FGSC_A4	3820730	G	A	250.8	2	576	GTTCCAGCACGGGGACGACCA		1	0.45
ChrII_A_nidulans_FGSC_A4	3821051	C	T	526.77	2	573	CGGATACTCTGTTAGCCTAGG		1	0.24
ChrII_A_nidulans_FGSC_A4	3832479	C	A	680.77	2	630	TAGGCAGGTAGGAAGACCTCG		1	0.24
ChrII_A_nidulans_FGSC_A4	3833536	G	A	410.77	2	576	GTATTCACTAGATGATATGTG		1	0.45
ChrII_A_nidulans_FGSC_A4	3837843	C	T	252.77	2	582	TGCTAGACATGCAAGATCCAA	1		0.45
ChrII_A_nidulans_FGSC_A4	3858497	G	A	348.77	2	628	AATCTGAGGAGGATTACCAAA		1	0.24
ChrII_A_nidulans_FGSC_A4	3864015	C	A	504.77	2	583	GTAAGTGTCCGTGATCTGGAG		1	0.45
ChrII_A_nidulans_FGSC_A4	3870841	G	A	543.77	2	583	GGACGGCCGAGGCGATATGCG	1		0.45
ChrII_A_nidulans_FGSC_A4	3873782	G	A	560.77	2	569	CCTTTACTCAGGCCTGCTGCT	1		0.45
ChrII_A_nidulans_FGSC_A4	3882757	C	G	206.77	2	650	CTGCCGACGCGCAGCTTCGGG	1		0.24
ChrII_A_nidulans_FGSC_A4	3886113	G	A	400.77	2	628	TGAATCTGCAGGATACGTTCT		1	0.24
ChrII_A_nidulans_FGSC_A4	3901084	G	T	234.77	2	600	TCCCAACATCGACTGTGTTTT	1		0.45
ChrII_A_nidulans_FGSC_A4	3903105	G	T	949.77	2	569	AATGAGTCTGGGCCTCTAGAG	1		0.45
ChrII_A_nidulans_FGSC_A4	3904530	G	T	59.77	2	535	ATGAATGGAGGAATGTGTGAG	1		0.24
ChrII_A_nidulans_FGSC_A4	3908356	C	A	61.77	2	612	CGAACCCCGTGTTAGGCCTAA		1	0.45
ChrII_A_nidulans_FGSC_A4	3909119	C	A	868.77	2	583	TGGCTCAGCCGACGATGGCGG	1		0.45
ChrII_A_nidulans_FGSC_A4	3914122	T	C	69.77	2	601	CACCAGATTGAGTGGCTGATC	1		0.45
ChrII_A_nidulans_FGSC_A4	3928365	G	A	1319.77	2	633	CGTCCCTTTCGCTGTGCAATG	1		0.24
ChrII_A_nidulans_FGSC_A4	3966595	C	A	54.77	2	650	CACGCTCTTTGTCAGGTCGTC	1		0.24
ChrII_A_nidulans_FGSC_A4	3985409	G	A	1074.77	2	578	ATGCACAACAGCTTCAAACTG	1		0.24
ChrII_A_nidulans_FGSC_A4	3985770	C	A	60.77	2	626	GACCGTCCCTGTGCGCATCTT	1		0.24
ChrII_A_nidulans_FGSC_A4	3995039	G	A	206.77	2	601	CACCGGGGCAGGACCTCGAAT	1		0.45
ChrII_A_nidulans_FGSC_A4	3999506	G	A	243.77	2	601	CTAGCTGGAGGAGGTTTTGTG	1		0.45
ChrII_A_nidulans_FGSC_A4	4002170	C	T	74.77	2	656	GCCTGATCCTGGCGTTGCTCT	1		0.24
ChrII_A_nidulans_FGSC_A4	4014679	A	G	54.77	2	599	CAGCCGCCAGAACCTCCACTG		1	0.45
ChrII_A_nidulans_FGSC_A4	4015152	G	A	561.77	2	569	CCAACCTTATGGACTGTATCG		1	0.45
ChrII_A_nidulans_FGSC_A4	4015277	G	C	107.77	2	600	AAGTATCAATGGTGCCATTCA		1	0.45
ChrII_A_nidulans_FGSC_A4	4023727	G	A	616.85	2	598	TGGCAAGTGAGGTTGTTCTCC	1		0.24
ChrII_A_nidulans_FGSC_A4	4043570	G	T	58.77	2	656	GCCATCCGACGCCCCTGACTT		1	0.24
ChrII_A_nidulans_FGSC_A4	4063019	G	C	327.77	2	582	TCCACGAACCGCTGGAAGCGC	1		0.45
ChrIII_A_nidulans_FGSC_A4	5805	G	A	646.77	3	600	AACGCCTCGAGTCGATCGTCC	1		0.45
ChrIII_A_nidulans_FGSC_A4	15128	G	T	72.77	3	606	CTAGGATGGTGATTACCACCA	1		0.45
ChrIII_A_nidulans_FGSC_A4	23848	C	T	76.77	3	600	AGACTTACTTGGCCCTTATGT		1	0.45
ChrIII_A_nidulans_FGSC_A4	27748	G	A	201.77	3	612	TATATTCCATGATATTGGACG		1	0.45
ChrIII_A_nidulans_FGSC_A4	33457	G	A	228.77	3	584	GTGCATCAAAGGAAATTAATA		1	0.45
ChrIII_A_nidulans_FGSC_A4	45641	C	T	309.77	3	656	TTTATGCACAGGCCCAGCTCT		1	0.24
ChrIII_A_nidulans_FGSC_A4	46404	C	T	284.77	3	573	TCGCAATCAAGACTAGCCATA		1	0.24
ChrIII_A_nidulans_FGSC_A4	47423	G	T	52.77	3	601	GATTGGACATGGGAGACACGG	1		0.45
ChrIII_A_nidulans_FGSC_A4	49670	G	A	272.77	3	585	TCTCCATCCCGCAAGCGACTG	1		0.45
ChrIII_A_nidulans_FGSC_A4	56196	G	T	491.77	3	598	CTGCTGGAGAGGAGAATTGCC	1		0.24
ChrIII_A_nidulans_FGSC_A4	67509	A	G	70.77	3	579	TACTCTCGATATCCGCCCCAT	1		0.24
ChrIII_A_nidulans_FGSC_A4	73737	C	A	68.77	3	650	TTTTACGACAGTTAACACCTT		1	0.24
ChrIII_A_nidulans_FGSC_A4	76558	G	T	376.77	3	601	TTGCGCTCATGTGCGGTCTGG	1		0.45
ChrIII_A_nidulans_FGSC_A4	81236	A	G	57.77	3	599	GTGAAGACCTATCGAATGTCA		1	0.45
ChrIII_A_nidulans_FGSC_A4	83681	C	T	189.77	3	589	GGCCCGTCGTGTACGGAATGC	1		0.24
ChrIII_A_nidulans_FGSC_A4	89344	G	A	215.77	3	650	CCATGATTATGGCATTCCTAT	1		0.24
ChrIII_A_nidulans_FGSC_A4	94640	C	T	54.77	3	576	TTCTGAAAAAGCACCAAATTC	1		0.45
ChrIII_A_nidulans_FGSC_A4	96488	C	T	402.77	3	622	ATTTCCATCCGGAGTTTGCAA	1		0.24
ChrIII_A_nidulans_FGSC_A4	115359	G	A	244.77	3	650	CATTCGACGAGGCGAGTCGCG	1		0.24
ChrIII_A_nidulans_FGSC_A4	119899	G	T	425.77	3	573	ATGTGTTCCTGCAAAAATCGT		1	0.24
ChrIII_A_nidulans_FGSC_A4	131605	C	A	302.77	3	583	GGACAACATGGGGTCCTATGC		1	0.45
ChrIII_A_nidulans_FGSC_A4	136384	G	A	280.77	3	584	CCTCCTTCGAGGCTGTCGCGC	1		0.45
ChrIII_A_nidulans_FGSC_A4	136474	G	A	481.77	3	575	AGAAGATAAAGAGAGTTTAGT	1		0.45
ChrIII_A_nidulans_FGSC_A4	158746	C	A	55.77	3	656	CCTGTAGTCTGCAGGCCTCTC		1	0.24
ChrIII_A_nidulans_FGSC_A4	171739	G	A	134.77	3	652	GCCCATTTAGGACTCAGCCGG		1	0.24
ChrIII_A_nidulans_FGSC_A4	173420	G	T	405.77	3	578	CTTGCGCATCGTGCGCCAGAG	1		0.24
ChrIII_A_nidulans_FGSC_A4	182894	C	T	404.77	3	622	TGCTATCTGCGCGCATTCCAC		1	0.24
ChrIII_A_nidulans_FGSC_A4	183600	G	A	60.77	3	633	CTGAGTCCCTGCCCGCTGTTG		1	0.24
ChrIII_A_nidulans_FGSC_A4	184529	C	A	61.77	3	601	CGTTACTACAGGAAGTTTTCG		1	0.45
ChrIII_A_nidulans_FGSC_A4	187953	C	A	54.77	3	585	ATGGAGTAAAGCCACATTTCT		1	0.45
ChrIII_A_nidulans_FGSC_A4	188159	C	A	55.77	3	577	CCAGGACACGGTTACCACGAA		1	0.24
ChrIII_A_nidulans_FGSC_A4	194832	C	A	71.77	3	585	GGTGAGGTGCGCTGGTTTAGG	1		0.45
ChrIII_A_nidulans_FGSC_A4	210205	G	A	372.77	3	582	ATAACAAGATGCATTGCAGAG	1		0.45
ChrIII_A_nidulans_FGSC_A4	240808	C	T	468.77	3	623	ACTCTTCCATGGCTTGGTGCC	1		0.24
ChrIII_A_nidulans_FGSC_A4	240998	C	T	688.77	3	600	CCTCAAACTCGAAGATGCGCG	1		0.45
ChrIII_A_nidulans_FGSC_A4	285093	C	A	248.77	3	612	CACCCCCACGGGTTTCTCCCC		1	0.45
ChrIII_A_nidulans_FGSC_A4	286580	G	T	58.77	3	602	AGGATTTGATGCAGATATTGC	1		0.45
ChrIII_A_nidulans_FGSC_A4	287668	C	A	53.77	3	656	TTCAGATCCAGATTCTTTGTC	1		0.24
ChrIII_A_nidulans_FGSC_A4	296470	G	A	459.77	3	573	AGACGGCGTCGCAGGGCCGAC	1		0.24
ChrIII_A_nidulans_FGSC_A4	298003	G	A	435.77	3	612	CCGGGTCGATGTTTTAGCGCT	1		0.45
ChrIII_A_nidulans_FGSC_A4	300647	C	T	55.77	3	650	TTGAGCTACTGCTAGCAAGAG	1		0.24
ChrIII_A_nidulans_FGSC_A4	322692	A	G	77.77	3	656	GGCGCGAGAGAGGTTATTGAG	1		0.24
ChrIII_A_nidulans_FGSC_A4	346432	C	T	212.77	3	656	CAACCGGCGAGGAACAAATGA	1		0.24
ChrIII_A_nidulans_FGSC_A4	366114	T	C	58.77	3	601	TCTTCGCGCGAACGCTGGCTG	1		0.45
ChrIII_A_nidulans_FGSC_A4	367337	C	T	67.78	3	577	TTCAGATCCAGGATGCTACAT	1		0.24
ChrIII_A_nidulans_FGSC_A4	368434	G	A	384.77	3	612	GTCAGCCGGCGGAACCTCAAC	1		0.45
ChrIII_A_nidulans_FGSC_A4	373124	A	G	62.77	3	585	TCTTTGCTGCAGGCCGTTCCC		1	0.45
ChrIII_A_nidulans_FGSC_A4	380570	G	A	480.77	3	601	CTCTCGTGAAGGACGTGGCTG	1		0.45
ChrIII_A_nidulans_FGSC_A4	383477	G	T	61.77	3	606	AAGAGGAAGAGATGGAAGATG	1		0.45
ChrIII_A_nidulans_FGSC_A4	387250	C	T	285.28	3	650	ACCACGCGAAGCTGCAAGAGA	1		0.24
ChrIII_A_nidulans_FGSC_A4	387836	G	A	291.77	3	602	CAGCAAAACGGTCCCAAAGGA	1		0.45
ChrIII_A_nidulans_FGSC_A4	396790	C	A	394.77	3	626	AATTTTGGCCGCAGCGCATGG		1	0.24
ChrIII_A_nidulans_FGSC_A4	399516	G	C	292.18	3	601	AGTTTTATGCGAGCATTAGTA	1		0.45
ChrIII_A_nidulans_FGSC_A4	408205	C	T	384.77	3	584	TTGAGCTGACGGGGCGATGAA		1	0.45
ChrIII_A_nidulans_FGSC_A4	419082	C	T	1090.77	3	622	AGAAGTATGAGAGTCGGATTG	1		0.24
ChrIII_A_nidulans_FGSC_A4	422627	G	A	179.77	3	583	AACGGACATAGCAGACATCGT	1		0.45
ChrIII_A_nidulans_FGSC_A4	430930	C	T	573.77	3	622	ACAGAGTGGAGAGTCTCGTCT	1		0.24
ChrIII_A_nidulans_FGSC_A4	441993	C	T	800.77	3	578	ATCATAGTACGACATTGGTCT	1		0.24
ChrIII_A_nidulans_FGSC_A4	462283	G	T	53.77	3	656	GACATAGCATGAAAGAAAATA	1		0.24
ChrIII_A_nidulans_FGSC_A4	470988	G	A	519.41	3	582	AAGGTGTAGCGTATCCTCTCG	1		0.45
ChrIII_A_nidulans_FGSC_A4	471213	C	T	410.77	3	569	AATTAAAGAAGGTGTGCAGCA	1		0.45
ChrIII_A_nidulans_FGSC_A4	473151	A	C	59.77	3	626	TTCAGATTCCATAGAACAGAG	1		0.24
ChrIII_A_nidulans_FGSC_A4	473556	C	A	898.77	3	578	TTTCTTCTGTGTCGTTTTTAC	1		0.24
ChrIII_A_nidulans_FGSC_A4	473877	G	A	292.41	3	585	AGTCACAGCCGGGAGGATAGC	1		0.45
ChrIII_A_nidulans_FGSC_A4	494441	G	T	223.77	3	602	CGACGAACTCGTTAAGGAAGC	1		0.45
ChrIII_A_nidulans_FGSC_A4	494446	G	A	335.77	3	602	AACTCGTTAAGGAAGCCCAAG	1		0.45
ChrIII_A_nidulans_FGSC_A4	502662	G	C	652.77	3	600	CTCTTGAATAGTAGCGGTATG	1		0.45
ChrIII_A_nidulans_FGSC_A4	505467	C	A	945.77	3	610	CTCTGTGGGAGTGAGGCAGCC		1	0.45
ChrIII_A_nidulans_FGSC_A4	522239	C	T	73.77	3	585	ACCAACTCGTGAGAAACAGAA		1	0.45
ChrIII_A_nidulans_FGSC_A4	522818	C	A	89.77	3	656	CACCGATGAGGTAGTGTTCAC	1		0.24
ChrIII_A_nidulans_FGSC_A4	539993	C	G	251.8	3	599	CTGAGCCACCGAACTGAACTT		1	0.45
ChrIII_A_nidulans_FGSC_A4	565390	G	C	236.77	3	569	GTAGATACGAGTCGGTGACTT	1		0.45
ChrIII_A_nidulans_FGSC_A4	578721	G	A	55.77	3	576	ACCAGTGCCGGACTGCCTAGG	1		0.45
ChrIII_A_nidulans_FGSC_A4	581791	G	A	149.77	3	575	ACCGAGGCCAGGGACAGGAGT	1		0.45
ChrIII_A_nidulans_FGSC_A4	582936	G	T	442.77	3	612	TCGCCGCTGCGCAAGAAAACG	1		0.45
ChrIII_A_nidulans_FGSC_A4	585015	G	A	61.77	3	579	ATTTAATGGTGGTGGGATGGT		1	0.24
ChrIII_A_nidulans_FGSC_A4	603561	A	T	236.77	3	589	ACTGATTTTGATTCGATAGGT	1		0.24
ChrIII_A_nidulans_FGSC_A4	611765	C	A	924.77	3	578	CAAAGGAGGCGTTCGATAGAC		1	0.24
ChrIII_A_nidulans_FGSC_A4	623974	C	A	52.77	3	602	GAGCAAGAGCGCGCTATGGAG	1		0.45
ChrIII_A_nidulans_FGSC_A4	628180	C	T	285.78	3	576	TCGCGCTTAGGCCCCGAATCA	1		0.45
ChrIII_A_nidulans_FGSC_A4	633918	C	T	837.77	3	578	CTAAGAGTTAGGAAACAAAAA	1		0.24
ChrIII_A_nidulans_FGSC_A4	634007	C	G	55.77	3	585	CCGTGGTTGTGTCCTTCCTCT	1		0.45
ChrIII_A_nidulans_FGSC_A4	636533	G	A	608.94	3	610	GAATCCGAGAGACAGGTTGAG	1		0.45
ChrIII_A_nidulans_FGSC_A4	647112	C	A	438.77	3	585	ATATTGGCATGGACAAGGAGT	1		0.45
ChrIII_A_nidulans_FGSC_A4	650550	C	T	561.98	3	659	TTGGGGAGCTGGAGCCATGTC		1	0.24
ChrIII_A_nidulans_FGSC_A4	657467	C	T	393.77	3	628	CATGGCAGAAGCACACCCCAC	1		0.24
ChrIII_A_nidulans_FGSC_A4	658362	C	G	480.77	3	659	CGAGTGCAGCGAGGTTATAAT	1		0.24
ChrIII_A_nidulans_FGSC_A4	660503	C	T	341.77	3	612	GGTTTCATGAGGAGCTCCTCG		1	0.45
ChrIII_A_nidulans_FGSC_A4	667849	C	G	206.77	3	650	CAAGCAGCTCGCAGGATCTAG	1		0.24
ChrIII_A_nidulans_FGSC_A4	674366	G	T	70.77	3	601	AAGCGGCTCAGATGCTAGGGC	1		0.45
ChrIII_A_nidulans_FGSC_A4	675023	C	T	51.77	3	627	CGAGGATGAAGTCCGGGTGGT	1		0.45
ChrIII_A_nidulans_FGSC_A4	678512	G	A	472.77	3	633	GCCAAAAAGCGCAAGAGAGAC	1		0.24
ChrIII_A_nidulans_FGSC_A4	696712	C	G	205.84	3	600	CAGTCCGGCCGGTGATCTTCA	1		0.45
ChrIII_A_nidulans_FGSC_A4	708484	C	A	846.77	3	610	ACAGACGCCCGCACCGGCAAC	1		0.45
ChrIII_A_nidulans_FGSC_A4	709545	G	T	1321.03	3	652	GCGGCAGAGGGAGCGCATGTT	1		0.24
ChrIII_A_nidulans_FGSC_A4	724129	C	T	516.77	3	628	GACCGTGCTCGTGGTGAGGCT	1		0.24
ChrIII_A_nidulans_FGSC_A4	724744	G	T	61.77	3	612	GAGGACGCGTGCTAAAGGATG		1	0.45
ChrIII_A_nidulans_FGSC_A4	725636	C	G	540.77	3	598	TGAGGGGCGAGGCTGCCAAGC	1		0.24
ChrIII_A_nidulans_FGSC_A4	731049	G	T	464.96	3	585	GCTGTGAACGGGGTGAAGTGC	1		0.45
ChrIII_A_nidulans_FGSC_A4	735246	C	T	89.77	3	579	GACTGTTGTTGGTCGAAAGAA		1	0.24
ChrIII_A_nidulans_FGSC_A4	740535	G	T	80.77	3	622	ACGTGCTACTGTCTCGTGCGG	1		0.24
ChrIII_A_nidulans_FGSC_A4	744803	C	T	529.77	3	576	GACTTGATTAGGATCGCACAT		1	0.45
ChrIII_A_nidulans_FGSC_A4	748212	C	T	1155.66	3	262	GCTGTCGTCGGTTGGTACCAG	1		4
ChrIII_A_nidulans_FGSC_A4	765116	C	T	77.77	3	650	CGCAGATTACGGCCGATGAAG	1		0.24
ChrIII_A_nidulans_FGSC_A4	766540	G	T	60.77	3	579	GGCGGGAAACGGGGCGAGAGT		1	0.24
ChrIII_A_nidulans_FGSC_A4	770692	C	G	81.77	3	599	GGGTGAAGATGAGTATGGAGA	1		0.45
ChrIII_A_nidulans_FGSC_A4	778101	G	A	60.77	3	535	ATGAAGACAAGCAGATAACTT		1	0.24
ChrIII_A_nidulans_FGSC_A4	786622	G	C	551.77	3	659	CCGACAATACGGGGCAGTCAG	1		0.24
ChrIII_A_nidulans_FGSC_A4	790726	C	T	209.84	3	577	CCGCGATGAAGTTGGAAATGG	1		0.24
ChrIII_A_nidulans_FGSC_A4	797836	G	C	56.77	3	585	GCCCTCTGACGACTCCATCCA		1	0.45
ChrIII_A_nidulans_FGSC_A4	798608	C	A	502.77	3	627	TAGTCCCCATGGGCCTGGACA	1		0.45
ChrIII_A_nidulans_FGSC_A4	805905	G	T	57.77	3	650	GGATCTTTTCGGGACCAGACG	1		0.24
ChrIII_A_nidulans_FGSC_A4	808198	C	A	99.77	3	656	GGTCCCACAAGCACGTACGCA	1		0.24
ChrIII_A_nidulans_FGSC_A4	810356	A	T	96.77	3	598	GACCGAATATAGCGGGCGAAG		1	0.24
ChrIII_A_nidulans_FGSC_A4	810358	C	T	115.77	3	598	CCCTTCGCCCGCTATATTCGG		1	0.24
ChrIII_A_nidulans_FGSC_A4	821817	G	T	223.77	3	608	TGCAGTGGCGGGGGCCTGCGT	1		0.45
ChrIII_A_nidulans_FGSC_A4	862227	G	T	58.77	3	599	AATTGCCCTTGTCAGGAAGAT	1		0.45
ChrIII_A_nidulans_FGSC_A4	866046	G	A	387.77	3	578	CAGCAGTTTAGTGCCCATCGA	1		0.24
ChrIII_A_nidulans_FGSC_A4	900791	C	T	943.2	3	262	CGGACATGGTGTCGCATGGAC	1		4
ChrIII_A_nidulans_FGSC_A4	901413	C	A	285.77	3	569	TGGCCGGTCTGGCGACGTGAT	1		0.45
ChrIII_A_nidulans_FGSC_A4	901630	C	G	1763.77	3	598	TAGGCTACTAGGGACTGTACT	1		0.24
ChrIII_A_nidulans_FGSC_A4	920902	C	G	334.56	3	601	GAAGCCCCAAGGAGCTGCTGC	1		0.45
ChrIII_A_nidulans_FGSC_A4	928574	G	A	77.77	3	608	TGATTGGTTAGGTGAGGGAGC	1		0.45
ChrIII_A_nidulans_FGSC_A4	928660	G	C	163.77	3	608	GTCGTCTGTGGCATCGTAGAA	1		0.45
ChrIII_A_nidulans_FGSC_A4	939819	C	G	140.77	3	590	ACCACAATGCGGCTCTTAAGA	1		0.45
ChrIII_A_nidulans_FGSC_A4	946921	C	G	320.77	3	622	CCATGGCTGCGGCGTCCAGGA		1	0.24
ChrIII_A_nidulans_FGSC_A4	962480	C	T	67.77	3	585	CCGGCGCAGGGGATAATGGTA	1		0.45
ChrIII_A_nidulans_FGSC_A4	969535	G	A	172.77	3	608	GCCGGAGAATGATTCCTTGAC		1	0.45
ChrIII_A_nidulans_FGSC_A4	971364	C	G	399.77	3	600	ATCTATTCGAGACAAAATGTC	1		0.45
ChrIII_A_nidulans_FGSC_A4	978442	G	T	104.77	3	601	TACGAGCTTCGGTAAGTCGAC	1		0.45
ChrIII_A_nidulans_FGSC_A4	981253	C	T	142.77	3	628	AAGGCCGAGAGCGTTGTCTGC	1		0.24
ChrIII_A_nidulans_FGSC_A4	981582	G	A	653.85	3	578	ACGACATGCAGTCGTCGAGAG	1		0.24
ChrIII_A_nidulans_FGSC_A4	1000059	G	T	228.28	3	600	TGACCCCTCTGCTGACACCCA	1		0.45
ChrIII_A_nidulans_FGSC_A4	1003329	C	T	473.77	3	604	ATAATGAAACGATTATTGTTG	1		0.45
ChrIII_A_nidulans_FGSC_A4	1031157	C	A	101.77	3	627	AAAACATTGAGCAGTAAATAG	1		0.45
ChrIII_A_nidulans_FGSC_A4	1037607	C	T	684.03	3	633	AGCCCGCAGAGAGGAGCGGGC	1		0.24
ChrIII_A_nidulans_FGSC_A4	1043517	G	A	175.77	3	600	CCTAGCCGACGGTGGTGCTCG	1		0.45
ChrIII_A_nidulans_FGSC_A4	1047052	G	A	61.77	3	576	ACTGTAAGAGGGCATGGGAAT		1	0.45
ChrIII_A_nidulans_FGSC_A4	1048941	C	T	138.79	3	585	ATTGCCCTTTGTACGGTGGTT		1	0.45
ChrIII_A_nidulans_FGSC_A4	1049216	C	G	170.9	3	626	CGCGCACCGCGGAGAAATACT		1	0.24
ChrIII_A_nidulans_FGSC_A4	1051959	G	T	611.98	3	582	CATTGAACAGGCCGGCCTTAA	1		0.45
ChrIII_A_nidulans_FGSC_A4	1054954	G	T	314.77	3	622	TCCTTTCCCCGCAGCGAAGTC	1		0.24
ChrIII_A_nidulans_FGSC_A4	1056391	G	T	623.77	3	604	AAGAAGAGACGATCACCAAGG	1		0.45
ChrIII_A_nidulans_FGSC_A4	1073256	A	G	59.77	3	585	GACGGCTGTTAGCGACAAGTC	1		0.45
ChrIII_A_nidulans_FGSC_A4	1080547	G	A	311.77	3	575	AGCGAATTGCGGAGTTGGAAC	1		0.45
ChrIII_A_nidulans_FGSC_A4	1107964	G	A	185.82	3	606	CGAGCTTGCAGAGACCGGTGG	1		0.45
ChrIII_A_nidulans_FGSC_A4	1109664	G	A	349.77	3	604	CCGCGAAGGCGAACGGTGCCG	1		0.45
ChrIII_A_nidulans_FGSC_A4	1114276	C	T	514.77	3	623	CAAAGTCCAAGAACATTACAC	1		0.24
ChrIII_A_nidulans_FGSC_A4	1143688	G	A	642.77	3	578	GAAGGACAGGGACCTGCCGAA	1		0.24
ChrIII_A_nidulans_FGSC_A4	1151897	C	T	436.77	3	602	TCAACAGAACGACGCGATTTC	1		0.45
ChrIII_A_nidulans_FGSC_A4	1160244	G	A	302.18	3	602	CCCGCTCTCCGGCGCTCATCA	1		0.45
ChrIII_A_nidulans_FGSC_A4	1164433	G	A	54.77	3	601	GGGTATGCCGGTGGTGGATCT	1		0.45
ChrIII_A_nidulans_FGSC_A4	1169358	C	G	326.78	3	626	GAAGTCGGAAGGGGAACGGCA	1		0.24
ChrIII_A_nidulans_FGSC_A4	1170140	G	T	55.77	3	601	ACATCCCGGTGGGGTGGCTGG	1		0.45
ChrIII_A_nidulans_FGSC_A4	1184916	G	A	414.77	3	600	AGATATTGACGAAGAATATCA	1		0.45
ChrIII_A_nidulans_FGSC_A4	1194286	C	T	169.77	3	584	ATATTGTGAAGACGGTCGGTG	1		0.45
ChrIII_A_nidulans_FGSC_A4	1198828	G	A	445.77	3	659	ACGACAAAACGAGACCAGAGA	1		0.24
ChrIII_A_nidulans_FGSC_A4	1199210	C	T	55.77	3	599	TCGTCATGGTGATTTCGGCCG	1		0.45
ChrIII_A_nidulans_FGSC_A4	1209575	C	A	584.84	3	622	TGCGACTTCCGGATTTGAACT	1		0.24
ChrIII_A_nidulans_FGSC_A4	1210845	G	T	300.77	3	608	TCCATCGAACGGACGACAGTA	1		0.45
ChrIII_A_nidulans_FGSC_A4	1213446	G	T	1194.77	3	652	CCGCAAACTAGGTATAGTACA	1		0.24
ChrIII_A_nidulans_FGSC_A4	1221953	G	A	64.77	3	601	TGGAGCGCTCGGGGGCCGACG	1		0.45
ChrIII_A_nidulans_FGSC_A4	1229971	C	A	79.77	3	535	CCCCAAGCCCGCAAACGAAAG	1		0.24
ChrIII_A_nidulans_FGSC_A4	1247236	C	T	58.77	3	650	TTCCTCGTGGGAGGTACCCTA	1		0.24
ChrIII_A_nidulans_FGSC_A4	1247710	G	C	263.77	3	608	TGGAGTAAACGAATACCATCA	1		0.45
ChrIII_A_nidulans_FGSC_A4	1252982	G	A	403.77	3	622	TAGGTTTGTTGGACGGGGCTG	1		0.24
ChrIII_A_nidulans_FGSC_A4	1253031	G	T	591.77	3	622	AATATCATCCGGGTTGATGTC	1		0.24
ChrIII_A_nidulans_FGSC_A4	1254371	G	T	322.77	3	623	CCCTTCGGTAGCGCCTTAGAC		1	0.24
ChrIII_A_nidulans_FGSC_A4	1276086	G	A	58.77	3	656	CAAGCCAAATGAAACTCGTAA		1	0.24
ChrIII_A_nidulans_FGSC_A4	1277336	C	A	383.77	3	659	CAATTCCAACGGCCCAAATAC	1		0.24
ChrIII_A_nidulans_FGSC_A4	1287764	G	A	171.77	3	600	CAGAAGGCTGGACAAGTTAGA		1	0.45
ChrIII_A_nidulans_FGSC_A4	1312150	C	A	52.77	3	627	ACGACGGTGGGGTCGTCATCA	1		0.45
ChrIII_A_nidulans_FGSC_A4	1342211	G	T	73.77	3	650	GCATGACTGCGCATATTCAGA		1	0.24
ChrIII_A_nidulans_FGSC_A4	1354872	C	T	181.77	3	628	GGAGGGATCAGGATCGGACAG	1		0.24
ChrIII_A_nidulans_FGSC_A4	1357356	G	C	167.77	3	604	TGCCTTCGTCGTGCCGTATAG	1		0.45
ChrIII_A_nidulans_FGSC_A4	1357531	G	C	75.77	3	656	ATGCCTTTGCGCAACAGTCAA	1		0.24
ChrIII_A_nidulans_FGSC_A4	1372411	C	T	74.77	3	577	TGTGCCCAACGGGGGTGCATA	1		0.24
ChrIII_A_nidulans_FGSC_A4	1375144	G	A	294.18	3	602	CAATTCATGAGGACGTTGCTG	1		0.45
ChrIII_A_nidulans_FGSC_A4	1377551	C	T	687.77	3	600	CCCTCCCGCTGTCAAGGACCC	1		0.45
ChrIII_A_nidulans_FGSC_A4	1381732	C	T	61.77	3	599	AGGTCGTCGCGGCCCTGAGCC	1		0.45
ChrIII_A_nidulans_FGSC_A4	1382715	C	T	50.77	3	650	CCCGCATTTCGGCAATCCCCG		1	0.24
ChrIII_A_nidulans_FGSC_A4	1395778	C	G	938.77	3	573	GTTGCTAACAGATAGAGGACT	1		0.24
ChrIII_A_nidulans_FGSC_A4	1399773	G	T	686.77	3	575	GAACGCCACCGACTGTAGACC	1		0.45
ChrIII_A_nidulans_FGSC_A4	1403706	G	T	78.77	3	656	CGCAGTTCTAGTTTAAAGTTA	1		0.24
ChrIII_A_nidulans_FGSC_A4	1408945	C	A	221.77	3	604	CTTATAGCACGCCGTCGTCGA	1		0.45
ChrIII_A_nidulans_FGSC_A4	1414804	C	G	750.77	3	573	TAGTCTAAGTGTTGTCCTACA		1	0.24
ChrIII_A_nidulans_FGSC_A4	1415983	G	T	230.77	3	604	TTTCAAGATGGGCGCGCCGCT	1		0.45
ChrIII_A_nidulans_FGSC_A4	1425429	C	T	101.77	3	627	TAGGGCACGGGTGCTAGGATT	1		0.45
ChrIII_A_nidulans_FGSC_A4	1429682	G	A	420.77	3	578	ATCGGCATTCGACGCAAAATC	1		0.24
ChrIII_A_nidulans_FGSC_A4	1431512	C	T	3044.13	3	262	GGTTTCCCAAGAATCCTCTTT		1	4
ChrIII_A_nidulans_FGSC_A4	1434946	C	A	81.77	3	656	CGATTCAGCAGCATATGCTCT	1		0.24
ChrIII_A_nidulans_FGSC_A4	1439447	G	A	238.77	3	659	TCATGCCCGAGTCACAAGATT		1	0.24
ChrIII_A_nidulans_FGSC_A4	1443323	C	T	378.77	3	628	CACCGACGCCGTGACAGCCAT	1		0.24
ChrIII_A_nidulans_FGSC_A4	1443946	A	G	168.77	3	656	TTATTGAAGTACGATAACGTA	1		0.24
ChrIII_A_nidulans_FGSC_A4	1445440	C	T	408.77	3	610	ATTTTCTCATGTAGCTACTGA		1	0.45
ChrIII_A_nidulans_FGSC_A4	1454759	G	T	70.77	3	601	ACCTCAGGTTGCCCTCTTTCG	1		0.45
ChrIII_A_nidulans_FGSC_A4	1459227	G	C	272.77	3	580	TTTGGTTGGCGTTGGAGCAGC	1		0.45
ChrIII_A_nidulans_FGSC_A4	1488571	C	A	148.77	3	628	GGAATAGGATGCGATAGAAGC	1		0.24
ChrIII_A_nidulans_FGSC_A4	1492335	G	T	80.77	3	585	GGATGCGTGAGGCTTCAAATG	1		0.45
ChrIII_A_nidulans_FGSC_A4	1502574	C	G	533.77	3	610	ATCGTGAACCGACAAGCTTTT		1	0.45
ChrIII_A_nidulans_FGSC_A4	1503907	C	T	341.77	3	600	CAAGATCTACGCCTCAGAAAT	1		0.45
ChrIII_A_nidulans_FGSC_A4	1504404	C	T	123.77	3	583	GACACCTACAGATTGACGTGG	1		0.45
ChrIII_A_nidulans_FGSC_A4	1513280	C	G	190.84	3	576	TGTGATTTCAGGTGTTTATCT		1	0.45
ChrIII_A_nidulans_FGSC_A4	1516251	C	T	571.77	3	584	AAGAAAACACGGCCGATGCTG	1		0.45
ChrIII_A_nidulans_FGSC_A4	1521158	G	C	143.77	3	659	GGATCTACGTGGAGGTGCAAT		1	0.24
ChrIII_A_nidulans_FGSC_A4	1521543	A	T	173.77	3	601	CGCTTCCTTGAGGGAGGGTCT	1		0.45
ChrIII_A_nidulans_FGSC_A4	1526626	G	T	840.77	3	598	TTACATGAGGGGAAGTCCCGA		1	0.24
ChrIII_A_nidulans_FGSC_A4	1534911	G	A	52.77	3	602	GAGGAGCTTTGAGAAAACAAT	1		0.45
ChrIII_A_nidulans_FGSC_A4	1548831	G	T	472.77	3	650	GGCGACACCCGGCACAAATGC	1		0.24
ChrIII_A_nidulans_FGSC_A4	1556890	C	T	344.77	3	622	GCGGCGAGCGGAGCGGAGACT	1		0.24
ChrIII_A_nidulans_FGSC_A4	1557091	G	C	154.77	3	590	GAAATAAAACGACAAAGTAAC	1		0.45
ChrIII_A_nidulans_FGSC_A4	1564657	G	T	223.77	3	583	AGCTTCAGCTGGCGAATTGTT		1	0.45
ChrIII_A_nidulans_FGSC_A4	1564848	C	T	187.77	3	602	CGACAGAGACGGCTGGATTCG		1	0.45
ChrIII_A_nidulans_FGSC_A4	1565030	C	T	338.56	3	602	TCTATCTCCAGGGCTATCTCC		1	0.45
ChrIII_A_nidulans_FGSC_A4	1586715	C	T	394.77	3	656	TTTTGGGGATGACTGTGAGAG		1	0.24
ChrIII_A_nidulans_FGSC_A4	1590624	G	T	76.77	3	606	CCTCCGGCGCGCTCGCACATT		1	0.45
ChrIII_A_nidulans_FGSC_A4	1593761	C	G	251.8	3	576	GCGAATAGCAGGTCCATATCC	1		0.45
ChrIII_A_nidulans_FGSC_A4	1594024	C	A	92.77	3	576	CTAAACCAAAGGCAAATTACG		1	0.45
ChrIII_A_nidulans_FGSC_A4	1602849	G	A	491.77	3	576	CGGTAAGGAAGGCGAGCGGTC		1	0.45
ChrIII_A_nidulans_FGSC_A4	1607753	G	T	309.78	3	576	GCACTTCAAGGGTACGGCCAA	1		0.45
ChrIII_A_nidulans_FGSC_A4	1612908	C	T	669.77	3	578	GGGCAGCGATGATATGAGTGA	1		0.24
ChrIII_A_nidulans_FGSC_A4	1623281	G	T	86.77	3	656	AAGAAAGTCAGAGCACGACTT		1	0.24
ChrIII_A_nidulans_FGSC_A4	1642397	G	T	870.77	3	598	CAGAATTTCTGCCGACAAAGT		1	0.24
ChrIII_A_nidulans_FGSC_A4	1642609	G	T	286.77	3	604	CGCATTGCGCGGCTCGCCTAC	1		0.45
ChrIII_A_nidulans_FGSC_A4	1650165	G	C	305.77	3	600	CGACTGTCAAGGGAGATCTGT	1		0.45
ChrIII_A_nidulans_FGSC_A4	1661727	G	C	957.77	3	630	ATTCCTCTTAGCTTTCTCCGC	1		0.24
ChrIII_A_nidulans_FGSC_A4	1673033	G	A	519.77	3	576	CGCTGATGAAGGTGATGTTGA	1		0.45
ChrIII_A_nidulans_FGSC_A4	1678024	G	C	246.77	3	582	TTTATATTTCGCCAGAACAAA		1	0.45
ChrIII_A_nidulans_FGSC_A4	1682676	C	T	275.77	3	622	TGTTGATAACGCGGTTGCATC	1		0.24
ChrIII_A_nidulans_FGSC_A4	1696474	G	A	171.77	3	608	TATGGCAGACGGTCCAACCCT	1		0.45
ChrIII_A_nidulans_FGSC_A4	1705172	C	T	604.77	3	578	GACACAGCGAGAGCTATATTT		1	0.24
ChrIII_A_nidulans_FGSC_A4	1705435	G	T	280.77	3	582	AAACCCCCAAGGCCTTTTCTT		1	0.45
ChrIII_A_nidulans_FGSC_A4	1715056	C	T	504.77	3	584	GAATTCACAAGGTTCGCACAG	1		0.45
ChrIII_A_nidulans_FGSC_A4	1722148	G	A	332.77	3	590	GGATCCTGTCGGCGGAGAGAA		1	0.45
ChrIII_A_nidulans_FGSC_A4	1724233	C	T	141.77	3	599	TTCAACGCCGGGGGAATTCTG	1		0.45
ChrIII_A_nidulans_FGSC_A4	1735710	G	T	67.77	3	585	CGATTTGTGAGGTCGGTCTGG	1		0.45
ChrIII_A_nidulans_FGSC_A4	1742829	C	T	135.77	3	650	AGGGTTATGCGGCTCTATGTC	1		0.24
ChrIII_A_nidulans_FGSC_A4	1743179	C	A	429.77	3	576	GATGTGATCGGGGTACTAGAT	1		0.45
ChrIII_A_nidulans_FGSC_A4	1759657	G	C	280.77	3	612	TTATCCAGATGGGGAACTACG	1		0.45
ChrIII_A_nidulans_FGSC_A4	1764351	C	T	77.77	3	656	GGACTCGCTCGGATTAAACGC	1		0.24
ChrIII_A_nidulans_FGSC_A4	1774726	G	T	57.77	3	535	CATCAGCGAAGAATGGCTCCA	1		0.24
ChrIII_A_nidulans_FGSC_A4	1779366	C	T	333.77	3	628	TACTAGGCTGGACCCCGATGT		1	0.24
ChrIII_A_nidulans_FGSC_A4	1793471	C	T	55.77	3	601	TTCTGAAAACGATTCGTGTAC	1		0.45
ChrIII_A_nidulans_FGSC_A4	1794831	G	T	61.77	3	626	CAACCCCTCCGTTAGCATGCC		1	0.24
ChrIII_A_nidulans_FGSC_A4	1811023	A	C	60.77	3	656	AGCGAGCGGTAGCTCACCAAC	1		0.24
ChrIII_A_nidulans_FGSC_A4	1817360	G	A	255.77	3	600	AGTTTACGCGGATCGAATCGA	1		0.45
ChrIII_A_nidulans_FGSC_A4	1828443	G	T	55.77	3	576	GAACTATCATGGCAACGAACT	1		0.45
ChrIII_A_nidulans_FGSC_A4	1837848	G	T	215.77	3	622	TATTGATATTGTTTAAACCAA	1		0.24
ChrIII_A_nidulans_FGSC_A4	1840559	G	A	350.77	3	623	TTTCACCAAAGGAAGCCGAAA		1	0.24
ChrIII_A_nidulans_FGSC_A4	1841451	G	C	141.77	3	602	TGTCCATGACGTACCACTTTC		1	0.45
ChrIII_A_nidulans_FGSC_A4	1851839	C	A	283.77	3	599	TCCTTCCGGAGCCTTATGAAT	1		0.45
ChrIII_A_nidulans_FGSC_A4	1852414	C	A	306.77	3	582	CACCTCCACCGGCTCAATCAC	1		0.45
ChrIII_A_nidulans_FGSC_A4	1858480	G	T	58.77	3	656	GAGTGAGGGGGCTGTTGGGGA	1		0.24
ChrIII_A_nidulans_FGSC_A4	1858956	C	T	293.77	3	583	GATTACTTTAGGCGCCGTCTC	1		0.45
ChrIII_A_nidulans_FGSC_A4	1869794	G	A	61.77	3	576	CAAGTTGGATGGCTTTCCGCT		1	0.45
ChrIII_A_nidulans_FGSC_A4	1872439	C	T	1649.01	3	262	GGCATCCCATGAAGCCGCACC	1		4
ChrIII_A_nidulans_FGSC_A4	1875755	C	T	187.77	3	602	AGCCCCGTTAGTGGGATACAA		1	0.45
ChrIII_A_nidulans_FGSC_A4	1885818	G	C	218.77	3	585	ATTTCACACGGTTGGGATCTA	1		0.45
ChrIII_A_nidulans_FGSC_A4	1887710	C	A	77.77	3	535	TCTTAACATGGGCTTATTAGA	1		0.24
ChrIII_A_nidulans_FGSC_A4	1902316	G	T	172.77	3	590	CGTATGCACCGGCAGTGGCAA		1	0.45
ChrIII_A_nidulans_FGSC_A4	1907395	G	A	158.77	3	583	GGTTTCTTGTGGCCTGCATAT		1	0.45
ChrIII_A_nidulans_FGSC_A4	1908946	G	C	1106.33	3	262	TGGCTCCGTCGGGGGCGTTGC	1		4
ChrIII_A_nidulans_FGSC_A4	1913544	G	T	58.77	3	579	AATTCTTAAGGTCCCTTCCAT	1		0.24
ChrIII_A_nidulans_FGSC_A4	1926917	G	C	134.77	3	599	GGGCGGTGCCGATGATCTTGA	1		0.45
ChrIII_A_nidulans_FGSC_A4	1931512	G	C	592.77	3	584	TTGTGCCGTTGGCATCGATGG		1	0.45
ChrIII_A_nidulans_FGSC_A4	1945263	G	A	376.41	3	602	AAGGGGGGAAGCAGCCCTCCC	1		0.45
ChrIII_A_nidulans_FGSC_A4	1953079	C	T	475.77	3	633	ATAGCCTTAAGGCCAAACCCT		1	0.24
ChrIII_A_nidulans_FGSC_A4	1975753	G	A	428.77	3	569	GTGCCAAGCTGCAGATCGCCG	1		0.45
ChrIII_A_nidulans_FGSC_A4	1975829	G	A	384.77	3	584	TTTCCCCCAAGAGGCAGTCAA	1		0.45
ChrIII_A_nidulans_FGSC_A4	1990364	G	A	466.77	3	585	AATCCCAGACGCGCACTTTAC	1		0.45
ChrIII_A_nidulans_FGSC_A4	2011482	C	A	276.77	3	573	GGCAGTGCAGGGAGGCAGCTC	1		0.24
ChrIII_A_nidulans_FGSC_A4	2011483	C	A	281.77	3	573	CGGCAGTGCAGGGAGGCAGCT	1		0.24
ChrIII_A_nidulans_FGSC_A4	2017666	C	A	75.77	3	577	ACAAGGGTCTGGACGATTGTT	1		0.24
ChrIII_A_nidulans_FGSC_A4	2045407	C	T	889.77	3	652	TGAAGCGAGAGGATGCTCTAC	1		0.24
ChrIII_A_nidulans_FGSC_A4	2070695	G	A	240.77	3	622	CATGTATATAGAGCGCACTAG		1	0.24
ChrIII_A_nidulans_FGSC_A4	2078567	G	A	158.77	3	590	TAGGGGACTTGAGTGTTGTGC		1	0.45
ChrIII_A_nidulans_FGSC_A4	2090129	G	T	336.77	3	628	TCCGTGCGCCGTTGTATAAAC	1		0.24
ChrIII_A_nidulans_FGSC_A4	2092227	A	C	61.77	3	633	TCTAATACAGACGCTTGCATC		1	0.24
ChrIII_A_nidulans_FGSC_A4	2092235	A	C	55.77	3	633	AGACGCTTGCATCCGTATCTT	1		0.24
ChrIII_A_nidulans_FGSC_A4	2106201	G	T	92.77	3	580	GCCTTGCCTCGCGGAGAAGAG		1	0.45
ChrIII_A_nidulans_FGSC_A4	2108444	G	T	62.77	3	622	AGCATGATTTGCAATTTAACA		1	0.24
ChrIII_A_nidulans_FGSC_A4	2117043	G	T	60.77	3	627	AACCGCTCTTGGTATACTGCT	1		0.45
ChrIII_A_nidulans_FGSC_A4	2121017	C	T	855.77	3	652	GGATTTCGTGGACGAATTCCT	1		0.24
ChrIII_A_nidulans_FGSC_A4	2122401	G	A	61.77	3	599	GGTGCCATTTGTACGCAAAGG	1		0.45
ChrIII_A_nidulans_FGSC_A4	2141870	G	A	229.77	3	623	CCAACAGCAGGGCTGAGTCAG		1	0.24
ChrIII_A_nidulans_FGSC_A4	2144098	G	A	87.77	3	582	TATATCATATGGATGATAGGA	1		0.45
ChrIII_A_nidulans_FGSC_A4	2165328	G	A	277.77	3	608	CAGACAAGTGGAGGTCATAGG		1	0.45
ChrIII_A_nidulans_FGSC_A4	2192298	G	T	59.77	3	535	GAGACCTCCCGGAAATGTGGA	1		0.24
ChrIII_A_nidulans_FGSC_A4	2200216	G	A	488.77	3	600	TGCCTAGCGCGACATTGTAAA		1	0.45
ChrIII_A_nidulans_FGSC_A4	2205501	G	A	58.77	3	599	GTGTTCTTGCGGGTGAGTTCC	1		0.45
ChrIII_A_nidulans_FGSC_A4	2216607	G	A	61.77	3	656	GGAGTGCGTTGACATTAACAT	1		0.24
ChrIII_A_nidulans_FGSC_A4	2220561	C	T	132.77	3	590	AACTCCCCACGGGCTGTGCTG		1	0.45
ChrIII_A_nidulans_FGSC_A4	2229927	C	T	89.77	3	585	GAGACATAGCGGGAGGGTTGG	1		0.45
ChrIII_A_nidulans_FGSC_A4	2237818	C	G	104.77	3	573	ATGGTGTGCTGGAGTAAACTA		1	0.24
ChrIII_A_nidulans_FGSC_A4	2256657	G	T	52.77	3	582	TCCTTGACTAGCAGAAGCTAC		1	0.45
ChrIII_A_nidulans_FGSC_A4	2271009	C	A	232.77	3	569	TCCAGGTCCAGGTGGTCATTT	1		0.45
ChrIII_A_nidulans_FGSC_A4	2273995	G	A	330.78	3	576	CGCCCCGCACGGGCACTCGGT	1		0.45
ChrIII_A_nidulans_FGSC_A4	2277094	G	A	790.77	3	652	GAGGAGTCAGGGGACCTGCCC	1		0.24
ChrIII_A_nidulans_FGSC_A4	2277876	C	T	381.77	3	578	CATAAGAGTTGGGCAAAAAAA		1	0.24
ChrIII_A_nidulans_FGSC_A4	2278954	G	T	464.77	3	604	TGCAGCTAGTGCGTCACCAGC		1	0.45
ChrIII_A_nidulans_FGSC_A4	2286677	G	A	52.77	3	576	CACACGCTGCGCGGCACCAGA	1		0.45
ChrIII_A_nidulans_FGSC_A4	2290687	G	A	92.77	3	601	ATCTTTGCTCGTATATTTGGT		1	0.45
ChrIII_A_nidulans_FGSC_A4	2293036	C	A	61.77	3	601	CAAGGCTAGAGGGAGAAGAGG	1		0.45
ChrIII_A_nidulans_FGSC_A4	2298002	G	T	163.77	3	584	CTGGACGCCCGGTTCAGAGAC	1		0.45
ChrIII_A_nidulans_FGSC_A4	2298565	G	A	54.77	3	599	CTTAAGAGAAGGATACCATCC	1		0.45
ChrIII_A_nidulans_FGSC_A4	2303025	G	T	284.77	3	582	TGTCAGTGGCGAGCTGCTGAC	1		0.45
ChrIII_A_nidulans_FGSC_A4	2305576	C	T	50.77	3	579	TTGCTTAGTCGTTGTATCTTC	1		0.24
ChrIII_A_nidulans_FGSC_A4	2307668	G	T	200.77	3	608	CAACCTCGCCGCACTCTACTC	1		0.45
ChrIII_A_nidulans_FGSC_A4	2308753	C	T	575.8	3	585	CTTTTTCAGCGGCGAGGAGTT	1		0.45
ChrIII_A_nidulans_FGSC_A4	2308952	G	C	460.77	3	575	CGTTTTGACCGGCACGAATCG	1		0.45
ChrIII_A_nidulans_FGSC_A4	2317719	G	A	52.77	3	599	TGGACTCAGTGGAGGGACTTT	1		0.45
ChrIII_A_nidulans_FGSC_A4	2323815	C	A	55.77	3	599	GAGACAAACGGGCTGCCTCGG		1	0.45
ChrIII_A_nidulans_FGSC_A4	2324657	A	G	54.77	3	585	AGGATACTTTATCCTGAAGGC		1	0.45
ChrIII_A_nidulans_FGSC_A4	2325049	G	A	528.77	3	578	CTTTGACGAAGAGACCTGGGT	1		0.24
ChrIII_A_nidulans_FGSC_A4	2329961	G	T	51.77	3	589	CGGCGTGACCGTTGCTTTTGG	1		0.24
ChrIII_A_nidulans_FGSC_A4	2331209	G	C	107.77	3	599	ATTAAAGCACGCCCATCCCCC	1		0.45
ChrIII_A_nidulans_FGSC_A4	2338212	C	T	275.77	3	628	CGAAATGGCTGAAGTCGTTAT	1		0.24
ChrIII_A_nidulans_FGSC_A4	2340148	C	T	174.77	3	610	CCCTCGCTTCGCTTCGTCTTC	1		0.45
ChrIII_A_nidulans_FGSC_A4	2347980	C	T	302.77	3	628	ACAGAGACTAGGAGAAAGACT	1		0.24
ChrIII_A_nidulans_FGSC_A4	2352763	G	A	70.77	3	606	ATGGCCACCCGATCGCCTGTC	1		0.45
ChrIII_A_nidulans_FGSC_A4	2356373	G	A	178.77	3	600	GCACGCCTCCGTAGAATGTCC		1	0.45
ChrIII_A_nidulans_FGSC_A4	2359718	G	C	463.77	3	600	CAGGTGACTCGGCAAGTGAAG	1		0.45
ChrIII_A_nidulans_FGSC_A4	2360724	G	A	143.77	3	582	GATGGATATTGTCTTCTTCAA	1		0.45
ChrIII_A_nidulans_FGSC_A4	2362011	G	A	54.77	3	622	GTGGACGCCTGGTTAGAGTCT	1		0.24
ChrIII_A_nidulans_FGSC_A4	2365816	G	A	561.77	3	584	CGATCGCAAGGCACTCCTCGG	1		0.45
ChrIII_A_nidulans_FGSC_A4	2384953	C	T	397.77	3	582	GTATAGCCCGGGCGAACAGCT	1		0.45
ChrIII_A_nidulans_FGSC_A4	2389699	C	A	421.77	3	624	CAATAACTCCGGAAACCGGAC		1	0.45
ChrIII_A_nidulans_FGSC_A4	2400007	C	A	547.77	3	598	CTACCATTCGGATCCTGCGGT		1	0.24
ChrIII_A_nidulans_FGSC_A4	2400519	G	C	406.77	3	600	TCGCTGACTCGCCTCCGACTG	1		0.45
ChrIII_A_nidulans_FGSC_A4	2409154	C	A	67.77	3	602	CGTTTAGGCCGCCCGAGTTAG	1		0.45
ChrIII_A_nidulans_FGSC_A4	2410065	C	T	154.77	3	583	CATCCCGGTGGGCCGTATTAC	1		0.45
ChrIII_A_nidulans_FGSC_A4	2411090	C	T	356.77	3	610	AAGATAGGCTGATTTCACGGC	1		0.45
ChrIII_A_nidulans_FGSC_A4	2416546	C	T	433.77	3	576	CGCCCAATCCGGTCAATATAG	1		0.45
ChrIII_A_nidulans_FGSC_A4	2422897	C	T	395.77	3	623	GAGAAAGATCGGAAACGAATG	1		0.24
ChrIII_A_nidulans_FGSC_A4	2430834	G	A	70.77	3	602	TCCGGTTGCCGGCTCAGGGGC		1	0.45
ChrIII_A_nidulans_FGSC_A4	2445172	G	A	353.77	3	590	AAAACCTCAAGGTTCTTAAGG	1		0.45
ChrIII_A_nidulans_FGSC_A4	2450080	G	C	487.77	3	628	CTATCCCGCCGATGTTCGCCC	1		0.24
ChrIII_A_nidulans_FGSC_A4	2489780	G	T	52.74	3	624	TATATTTATTGGCTTCTAGAA		1	0.45
ChrIII_A_nidulans_FGSC_A4	2491014	C	A	104.77	3	608	GTAATAATTAGGATCTGCTAG		1	0.45
ChrIII_A_nidulans_FGSC_A4	2542743	C	T	113.77	3	590	TCAGAAGATCGGTTCCACTTC		1	0.45
ChrIII_A_nidulans_FGSC_A4	2546071	C	A	55.77	3	599	ATGAAAAGAAGTAAGCGCCCA	1		0.45
ChrIII_A_nidulans_FGSC_A4	2552303	C	A	55.77	3	656	CGATCTCCCTGAGAAGGCCGT	1		0.24
ChrIII_A_nidulans_FGSC_A4	2554922	C	T	726.77	3	652	AGAAGCGTTCGGTGAAGTCGA	1		0.24
ChrIII_A_nidulans_FGSC_A4	2577835	G	C	1344.02	3	262	CAAAATGAACGGGCAACTGCA	1		4
ChrIII_A_nidulans_FGSC_A4	2586648	G	A	55.77	3	633	GAATTGTTCGGAATGTCTTCG		1	0.24
ChrIII_A_nidulans_FGSC_A4	2589963	G	A	61.77	3	656	AATTAAAATCGGACTTCCGGT		1	0.24
ChrIII_A_nidulans_FGSC_A4	2600841	G	T	52.77	3	601	CGTCAAGTATGATCAGTGGTC	1		0.45
ChrIII_A_nidulans_FGSC_A4	2614112	C	T	252.77	3	602	CGTTCTGGACGGGATTAGCCG	1		0.45
ChrIII_A_nidulans_FGSC_A4	2633173	C	A	75.77	3	599	TTCTGGTAGCGGCAAGTCGTC		1	0.45
ChrIII_A_nidulans_FGSC_A4	2643500	C	T	75.77	3	624	ACTGGTCTGCGGAATACATGC	1		0.45
ChrIII_A_nidulans_FGSC_A4	2645166	G	A	631.77	3	627	GATCGGACAGGGAGCTTCTGG	1		0.45
ChrIII_A_nidulans_FGSC_A4	2650897	C	T	122.77	3	650	CTCGTCTCAAGGGTGACAAGG	1		0.24
ChrIII_A_nidulans_FGSC_A4	2652488	C	T	67.77	3	602	TGGAAAATTTGTGGGCGTGGG	1		0.45
ChrIII_A_nidulans_FGSC_A4	2669876	G	A	64.77	3	601	TCCCTGTGCAGAGCGACGACG	1		0.45
ChrIII_A_nidulans_FGSC_A4	2672683	G	T	67.77	3	585	ACTTGGAGACGAAGAGATGAA	1		0.45
ChrIII_A_nidulans_FGSC_A4	2697978	C	G	119.77	3	608	TCGAGCTCACGAGGCTCAGGA	1		0.45
ChrIII_A_nidulans_FGSC_A4	2700969	C	T	150.77	3	599	GAAGGCCACAGGGATTTCAGT	1		0.45
ChrIII_A_nidulans_FGSC_A4	2702030	C	A	183.77	3	599	TCTGTACGACGGGGATGGCTT	1		0.45
ChrIII_A_nidulans_FGSC_A4	2720409	C	G	107.77	3	602	GTTTCATCACGGTGGCACCAC	1		0.45
ChrIII_A_nidulans_FGSC_A4	2727625	G	A	52.77	3	622	TGAACAGGACGAAGATGCGGT	1		0.24
ChrIII_A_nidulans_FGSC_A4	2733534	C	T	52.74	3	577	GTTAACGGCTGGCGTCGGGAT		1	0.24
ChrIII_A_nidulans_FGSC_A4	2740277	C	A	495.77	3	582	TGAACTTATTGGCCGATCTGA		1	0.45
ChrIII_A_nidulans_FGSC_A4	2746896	C	T	77.77	3	608	CTTGTATTCCGGGGCTCGTCC		1	0.45
ChrIII_A_nidulans_FGSC_A4	2752403	G	C	234.77	3	608	CGGCACACTTGACCACCATTT	1		0.45
ChrIII_A_nidulans_FGSC_A4	2776426	G	A	314.77	3	600	ATTCCGGCCAGGGGGGCAGTC		1	0.45
ChrIII_A_nidulans_FGSC_A4	2783121	C	T	52.74	3	606	AACGTGCTACGGTCAGAGATT	1		0.45
ChrIII_A_nidulans_FGSC_A4	2790067	C	T	98.77	3	606	AGAAGATTCAGACAAGGTGAG	1		0.45
ChrIII_A_nidulans_FGSC_A4	2795622	G	T	67.77	3	656	GACATCAGCCGCGGATCACCC		1	0.24
ChrIII_A_nidulans_FGSC_A4	2797940	G	A	237.77	3	628	TTATCTACCAGAATATATTTA		1	0.24
ChrIII_A_nidulans_FGSC_A4	2802938	G	A	559.8	3	582	TGTCTCTCAAGGCCGTTGGGA	1		0.45
ChrIII_A_nidulans_FGSC_A4	2803508	G	A	109.77	3	585	CGATCCTCAAGGCGATCATCC	1		0.45
ChrIII_A_nidulans_FGSC_A4	2824919	C	A	435.77	3	604	TTATCCCTGCGGTATTCGAAG		1	0.45
ChrIII_A_nidulans_FGSC_A4	2827373	G	T	55.77	3	600	CTGTCTGTACGCGCGAGTCTA		1	0.45
ChrIII_A_nidulans_FGSC_A4	2835082	C	A	1099.89	3	262	TGCTTGGTTCGCACGAAACGT	1		4
ChrIII_A_nidulans_FGSC_A4	2842570	C	G	154.77	3	612	CTCGCCCGCTGGAGAGCATCC		1	0.45
ChrIII_A_nidulans_FGSC_A4	2845174	G	A	52.77	3	650	GGATATTATGGATGATCAGGA		1	0.24
ChrIII_A_nidulans_FGSC_A4	2849755	C	T	289.78	3	576	ATAACTTTGTGCGGAAACACT	1		0.45
ChrIII_A_nidulans_FGSC_A4	2855146	G	T	349.77	3	626	GTAGGGTGAAGATTTGGAGGC	1		0.24
ChrIII_A_nidulans_FGSC_A4	2855174	G	A	477.77	3	626	AAGTCAGCAAGGGACTTGGTA	1		0.24
ChrIII_A_nidulans_FGSC_A4	2879543	C	T	81.77	3	659	GCAGCCACATGGTGTATCCAG	1		0.24
ChrIII_A_nidulans_FGSC_A4	2885041	C	G	485.77	3	604	TCGTCCGTCCGGTCTAAAGAA	1		0.45
ChrIII_A_nidulans_FGSC_A4	2889259	G	A	564.77	3	578	AATTCTACATGGCCGACTGCT	1		0.24
ChrIII_A_nidulans_FGSC_A4	2903620	C	T	64.77	3	601	TAAAATACCTGATGCGGGTAC		1	0.45
ChrIII_A_nidulans_FGSC_A4	2911177	C	T	501.81	3	627	AGCAGTAGCAGCAAGAGTCTG	1		0.45
ChrIII_A_nidulans_FGSC_A4	2931157	T	C	57.77	3	582	AATCTGACTCACTACCCAACA		1	0.45
ChrIII_A_nidulans_FGSC_A4	2936360	C	T	830.77	3	598	CAGATTTTGTGGTGCTATCTG	1		0.24
ChrIII_A_nidulans_FGSC_A4	2947589	G	A	410.77	3	576	CTGGCGACACGAAAGCCATGC	1		0.45
ChrIII_A_nidulans_FGSC_A4	2948166	C	G	120.77	3	622	CGACTGGTCCGGGAAGGAGAG	1		0.24
ChrIII_A_nidulans_FGSC_A4	2971808	G	T	53.77	3	656	TGGATCCCATGGCTTCGGTGG	1		0.24
ChrIII_A_nidulans_FGSC_A4	2974757	G	A	108.77	3	633	GAGAAGATAAGATTATGTCCG		1	0.24
ChrIII_A_nidulans_FGSC_A4	2981069	G	T	98.77	3	585	TTATAGCCGAGCACAATCCTT		1	0.45
ChrIII_A_nidulans_FGSC_A4	2986639	C	A	381.77	3	610	TTCATCCCACGTGAGCAGTAT		1	0.45
ChrIII_A_nidulans_FGSC_A4	3001518	C	G	404.77	3	573	AATCAATCGTGACATATAATC		1	0.24
ChrIII_A_nidulans_FGSC_A4	3003496	G	A	175.77	3	578	TTCATGAAATGAGTGATAGCC	1		0.24
ChrIII_A_nidulans_FGSC_A4	3007945	G	A	305.77	3	583	CTCGGCCACAGGGACAGATAA		1	0.45
ChrIII_A_nidulans_FGSC_A4	3026329	C	A	59.77	3	585	AGCAGTTCCAGCGTCCGCTGC	1		0.45
ChrIII_A_nidulans_FGSC_A4	3057511	C	A	63.77	3	650	TATCATGGCCGGCTTCTTCGA	1		0.24
ChrIII_A_nidulans_FGSC_A4	3064611	C	T	916.77	3	569	CATGAATGAAGATCCAGATGG	1		0.45
ChrIII_A_nidulans_FGSC_A4	3064823	C	G	107.77	3	602	GCCAAGTCTCGTTAAGGAATG	1		0.45
ChrIII_A_nidulans_FGSC_A4	3064893	C	T	421.77	3	580	TGGTGCCAAGGGTGCTGCTCA	1		0.45
ChrIII_A_nidulans_FGSC_A4	3069667	C	G	271.77	3	573	ACCCTCCTTCGACGCCAGAAC	1		0.24
ChrIII_A_nidulans_FGSC_A4	3091767	C	A	67.77	3	601	GTGTCAACGGGTCGAGACCTT		1	0.45
ChrIII_A_nidulans_FGSC_A4	3096515	G	T	222.77	3	612	GCGGTAGTCGGACGGTACACG		1	0.45
ChrIII_A_nidulans_FGSC_A4	3098473	G	C	73.77	3	599	AGACGCAGCGGACTTTTGACC		1	0.45
ChrIII_A_nidulans_FGSC_A4	3099165	G	A	63.77	3	599	CAACCTGCGTGAAGTTGGAGA		1	0.45
ChrIII_A_nidulans_FGSC_A4	3106811	A	G	53.77	3	656	GGGGTGACAGAGGAGGTGGAG	1		0.24
ChrIII_A_nidulans_FGSC_A4	3107323	G	A	61.77	3	656	CGAAAGAGCCGAACTGCCTCT	1		0.24
ChrIII_A_nidulans_FGSC_A4	3127236	G	T	80.77	3	656	AAAAGAGAAAGACTGATGGGG	1		0.24
ChrIII_A_nidulans_FGSC_A4	3128859	C	G	343.77	3	600	TTTCACCATTGCCTCGCTATG	1		0.45
ChrIII_A_nidulans_FGSC_A4	3133057	G	A	75.77	3	601	TCCCCGGCGCGTCGCCTTCTA	1		0.45
ChrIII_A_nidulans_FGSC_A4	3146207	G	A	58.77	3	576	ACTGTCGGCTGTCGACACGAA		1	0.45
ChrIII_A_nidulans_FGSC_A4	3149921	G	T	95.77	3	599	TTCTAGTTCTGCCCAAATGGA	1		0.45
ChrIII_A_nidulans_FGSC_A4	3156741	G	A	191.77	3	578	ATGAGGATCTGGAACTACTGG		1	0.24
ChrIII_A_nidulans_FGSC_A4	3166052	G	C	706.77	3	598	AGCACGTGTCGTTCTCTCTGA	1		0.24
ChrIII_A_nidulans_FGSC_A4	3169472	C	G	893.77	3	652	ACTTTGGATAGGACCGTAGGT	1		0.24
ChrIII_A_nidulans_FGSC_A4	3171396	C	T	61.77	3	576	ACGCATTGAGGATTGAGGAGA	1		0.45
ChrIII_A_nidulans_FGSC_A4	3175279	G	A	64.77	3	599	AGCCATTGATGTCGAGCGAGA	1		0.45
ChrIII_A_nidulans_FGSC_A4	3178343	C	G	76.77	3	606	TAGAGCTTCGGCCTGGGTTCC	1		0.45
ChrIII_A_nidulans_FGSC_A4	3179444	T	A	52.77	3	589	GGCCGAAAGAAGAAGCTCCAA		1	0.24
ChrIII_A_nidulans_FGSC_A4	3183780	G	A	189.82	3	599	TGCTGTGAGTGCTGGCTGCCG	1		0.45
ChrIII_A_nidulans_FGSC_A4	3184557	G	T	394.77	3	585	TGCTTGCTGCGGTAGCGAAGC	1		0.45
ChrIII_A_nidulans_FGSC_A4	3188806	C	T	457.77	3	598	ACTCAAACCCGGCAGAGACGG		1	0.24
ChrIII_A_nidulans_FGSC_A4	3191783	C	T	169.77	3	623	CTGCTGGTCAGGGCGCAAGCC	1		0.24
ChrIII_A_nidulans_FGSC_A4	3192956	C	T	361.77	3	583	TGGGGGCCCAGTCTTCATCCA	1		0.45
ChrIII_A_nidulans_FGSC_A4	3204914	C	T	531.77	3	656	TTTTCCCGGTGGATTGCTGCT		1	0.24
ChrIII_A_nidulans_FGSC_A4	3209985	G	A	104.77	3	578	GGCGTCGCCAGGATTGCCGTC		1	0.24
ChrIII_A_nidulans_FGSC_A4	3210520	G	A	146.77	3	600	CTGCTTATGTGGCTGTCAGAG		1	0.45
ChrIII_A_nidulans_FGSC_A4	3211171	G	C	947.77	3	569	TTCCGAGCCCGGTTGTGACAC		1	0.45
ChrIII_A_nidulans_FGSC_A4	3212344	C	T	214.77	3	608	AGACTTTCCCGACGCAGATCC	1		0.45
ChrIII_A_nidulans_FGSC_A4	3230238	G	C	533.77	3	622	ACAGCGTCACGGTCGCCGTTT	1		0.24
ChrIII_A_nidulans_FGSC_A4	3232355	G	T	62.77	3	650	ATGATATACTGGTCGTCTTCG	1		0.24
ChrIII_A_nidulans_FGSC_A4	3236382	C	A	78.77	3	656	CAAGCCGGTCGAGACGGTTCA		1	0.24
ChrIII_A_nidulans_FGSC_A4	3238311	C	T	345.77	3	600	TACAATGGAAGCGTCAGTACT	1		0.45
ChrIII_A_nidulans_FGSC_A4	3239185	G	A	394.77	3	590	GAGGGCACATGACCGTCTCAA		1	0.45
ChrIII_A_nidulans_FGSC_A4	3258373	G	A	199.77	3	590	CGCCTGAAATGGAGCCTCAAC	1		0.45
ChrIII_A_nidulans_FGSC_A4	3270733	C	T	220.77	3	622	AAAAGTAGAGGTATGGTTTCT		1	0.24
ChrIII_A_nidulans_FGSC_A4	3272167	G	C	292.77	3	601	CTCTCGACCCGTGATGTTCTC	1		0.45
ChrIII_A_nidulans_FGSC_A4	3273162	C	T	175.77	3	600	CGTACTTGTCGTGAACCCTTC	1		0.45
ChrIII_A_nidulans_FGSC_A4	3275672	G	A	89.77	3	656	CCCATTAGTGGCATGGCCAAC		1	0.24
ChrIII_A_nidulans_FGSC_A4	3275861	C	T	202.77	3	608	AAGGATGGCAGGACGAGGAAC		1	0.45
ChrIII_A_nidulans_FGSC_A4	3278360	C	T	125.77	3	623	TGAGTCTTCGGGGACATTAGA	1		0.24
ChrIII_A_nidulans_FGSC_A4	3286792	C	A	479.77	3	598	GGTACCCGGGGGGGTAGCGAT		1	0.24
ChrIII_A_nidulans_FGSC_A4	3288703	G	A	164.77	3	582	ATTCTACCATGTCATTATATA	1		0.45
ChrIII_A_nidulans_FGSC_A4	3293165	C	T	487.77	3	576	CTTCTGCACTGGCAGCGCGCG	1		0.45
ChrIII_A_nidulans_FGSC_A4	3296489	G	T	54.77	3	535	AGATTTTGGTGTCGCGATCAC	1		0.24
ChrIII_A_nidulans_FGSC_A4	3307728	G	T	135.77	3	584	CCTCTATAGTGGTTTCGTCTC		1	0.45
ChrIII_A_nidulans_FGSC_A4	3309312	C	A	234.77	3	608	GCGGTACTACGGGAATAGCCG	1		0.45
ChrIII_A_nidulans_FGSC_A4	3312196	C	T	63.77	3	602	TGAGATTGCAGGAGTCGATCA	1		0.45
ChrIII_A_nidulans_FGSC_A4	3317934	G	A	85.77	3	599	GTGACTAGTAGGCCGATCACG		1	0.45
ChrIII_A_nidulans_FGSC_A4	3322363	G	C	240.77	3	600	ATGTCTATCGGACGAAGTGGA	1		0.45
ChrIII_A_nidulans_FGSC_A4	3322786	C	T	52.77	3	622	TAGAAACAGAGGAGACATCAG	1		0.24
ChrIII_A_nidulans_FGSC_A4	3324558	G	A	466.77	3	610	TCGGGTGGGCGGAGTCCAATG	1		0.45
ChrIII_A_nidulans_FGSC_A4	3327017	G	T	370.77	3	600	CGACAACCGCGCGACCATCAG	1		0.45
ChrIII_A_nidulans_FGSC_A4	3327784	G	A	281.77	3	584	GGGTCACCGAGTCCCAAACCA	1		0.45
ChrIII_A_nidulans_FGSC_A4	3329012	C	T	58.77	3	626	TGGGATGCTTGGAAGGACATT		1	0.24
ChrIII_A_nidulans_FGSC_A4	3337487	G	A	218.77	3	601	CGCCGTTTTAGGAATGCGGGA	1		0.45
ChrIII_A_nidulans_FGSC_A4	3341931	T	A	321.77	3	628	CCGTCTCGGTATTAACCGCAA	1		0.24
ChrIII_A_nidulans_FGSC_A4	3348461	G	T	223.77	3	628	AATCCTCCAAGGAATTTCTCA		1	0.24
ChrIII_A_nidulans_FGSC_A4	3351729	G	T	61.77	3	633	TCAGTACACTGTTACTGTCTT		1	0.24
ChrIII_A_nidulans_FGSC_A4	3358819	G	T	52.77	3	579	TACTGGTAATGCCATGGGTTT	1		0.24
ChrIII_A_nidulans_FGSC_A4	3361395	C	T	64.77	3	601	TAGATCCACCGGACAATTTTT		1	0.45
ChrIII_A_nidulans_FGSC_A4	3375177	C	T	271.77	3	578	AATTTATTGCGTGGTCACCTC		1	0.24
ChrIII_A_nidulans_FGSC_A4	3379402	G	A	89.77	3	601	AGCTGGCTGAGAATGTTTCAC		1	0.45
ChrIII_A_nidulans_FGSC_A4	3389738	G	T	84.77	3	585	GTGGGACGGGGAAGATAGCTG		1	0.45
ChrIII_A_nidulans_FGSC_A4	3399647	C	A	62.77	3	622	CTTATGACTCGAAGTTTCCTT		1	0.24
ChrIII_A_nidulans_FGSC_A4	3399778	G	A	173.77	3	600	ACTTATGCCAGGGCCGAGTCC		1	0.45
ChrIII_A_nidulans_FGSC_A4	3415659	G	A	715.77	3	580	CCTTTGGACGGATCATCACGC	1		0.45
ChrIII_A_nidulans_FGSC_A4	3429986	C	A	415.77	3	598	CCACCGACCCGGTGCTGCCCT	1		0.24
ChrIII_A_nidulans_FGSC_A4	3430763	C	G	221.77	3	585	TGATCTACAAGGCCCCTTGCT		1	0.45
ChrIII_A_nidulans_FGSC_A4	3434313	G	T	234.77	3	583	CTGCTACTTCGGCATTGGCGA		1	0.45
ChrIII_A_nidulans_FGSC_A4	3440402	C	A	86.77	3	656	TAACAATCGTGCCGCGTTCAA	1		0.24
ChrIII_A_nidulans_FGSC_A4	3454955	C	T	472.77	3	578	AGATCCGTCAGAGCCCGAAGT		1	0.24
ChrIII_A_nidulans_FGSC_A4	3462678	C	G	211.84	3	576	AGACAGCATTGGGGGAGGACT		1	0.45
ChrIII_A_nidulans_FGSC_A4	3468586	G	A	51.77	3	633	AAGATTAGTTGGTTGTGAATA	1		0.24
ChrIV_A_nidulans_FGSC_A4	190	C	T	64.77	4	650	TAACAGGAAGGATACTCTATT		1	0.24
ChrIV_A_nidulans_FGSC_A4	1938	C	A	54.77	4	576	TCTAAGCTCTGTTATGTCAAT		1	0.45
ChrIV_A_nidulans_FGSC_A4	5172	G	A	105.77	4	580	TTTTTTAGAAGTAGTAGTTTT		1	0.45
ChrIV_A_nidulans_FGSC_A4	12038	G	A	339.77	4	578	TGATCATCATGAATACTGTAC		1	0.24
ChrIV_A_nidulans_FGSC_A4	14489	G	A	1410.77	4	652	TTTATTGAAGGCGGCGTCATT	1		0.24
ChrIV_A_nidulans_FGSC_A4	14490	C	T	334.77	4	622	CAATGACGCCGCCTTCAATAA	1		0.24
ChrIV_A_nidulans_FGSC_A4	14513	G	T	231.77	4	623	TTCTCCCCTCGGGGATCCATT	1		0.24
ChrIV_A_nidulans_FGSC_A4	16705	C	T	469.77	4	628	AAGTGGCATAGGTAAAATTCC	1		0.24
ChrIV_A_nidulans_FGSC_A4	24244	G	A	168.77	4	578	ATAATTGCAAGGTCAATTACT		1	0.24
ChrIV_A_nidulans_FGSC_A4	25060	C	G	605.77	4	535	GTGCTTCAATGGATACATCAC	1		0.24
ChrIV_A_nidulans_FGSC_A4	26214	C	T	113.77	4	601	CTCAAACTCAGGGCATGGTGG		1	0.45
ChrIV_A_nidulans_FGSC_A4	26332	G	A	2072.87	4	262	CAACTCGCCAGGAATTGGGTT		1	4
ChrIV_A_nidulans_FGSC_A4	32698	C	T	249.77	4	601	GGTTAAATAAGGAGGCTTGTG		1	0.45
ChrIV_A_nidulans_FGSC_A4	43415	G	A	278.77	4	598	CTACCTCGGTGAAAATAGCAG	1		0.24
ChrIV_A_nidulans_FGSC_A4	61917	G	A	159.9	4	608	ATAGCAGCCAGGGGCCCCGAA		1	0.45
ChrIV_A_nidulans_FGSC_A4	80273	G	A	52.77	4	622	GCCCGATCTGGACGCTACTAT	1		0.24
ChrIV_A_nidulans_FGSC_A4	82495	C	T	215.77	4	612	GATAACTGTAGAAGCTTCCGG	1		0.45
ChrIV_A_nidulans_FGSC_A4	95082	C	T	181.77	4	623	TGCTCAACCAGGATACAATAG	1		0.24
ChrIV_A_nidulans_FGSC_A4	101852	C	G	354.77	4	622	CTGACACCCAGGTAGTGACGT	1		0.24
ChrIV_A_nidulans_FGSC_A4	102107	C	T	771.41	4	262	TTTTTTTACCGAGTGGGTTGG	1		4
ChrIV_A_nidulans_FGSC_A4	104533	C	T	68.77	4	599	GACGGGTCTCGCTGGAGGAAT		1	0.45
ChrIV_A_nidulans_FGSC_A4	111859	C	A	90.77	4	535	GAACAGTCTCGGTTAAAAATA		1	0.24
ChrIV_A_nidulans_FGSC_A4	117206	G	T	89.77	4	608	CGCGGTAGGCGGCCGGGATGA	1		0.45
ChrIV_A_nidulans_FGSC_A4	119236	C	T	918.77	4	535	GCTTTTTGCTGCCAAATAGGA		1	0.24
ChrIV_A_nidulans_FGSC_A4	122870	C	A	196.77	4	659	AGCAACAAGTGAGCAGACCTT		1	0.24
ChrIV_A_nidulans_FGSC_A4	124967	G	T	86.77	4	626	CCAGCCCTGCGCGTCGAGGAC	1		0.24
ChrIV_A_nidulans_FGSC_A4	126435	C	A	130.03	4	626	CCAACTCAGTGGGCGCTCTAC	1		0.24
ChrIV_A_nidulans_FGSC_A4	128577	C	A	67.77	4	606	CGTGATGCTTGTAAAGGTAAA		1	0.45
ChrIV_A_nidulans_FGSC_A4	132219	C	T	331.77	4	610	TGATTCGGGAGGATCGCCTTA		1	0.45
ChrIV_A_nidulans_FGSC_A4	133564	C	A	70.77	4	626	TACTGTTTGGGACAGTCAACG	1		0.24
ChrIV_A_nidulans_FGSC_A4	148362	G	A	871.84	4	598	GTGGAAGGACGGCGGAGCCGT		1	0.24
ChrIV_A_nidulans_FGSC_A4	149940	C	T	693.77	4	598	TTGATTGACCGGACAATATCA	1		0.24
ChrIV_A_nidulans_FGSC_A4	175015	C	T	58.77	4	650	ATTCAGGGGTGCGGATGCACA		1	0.24
ChrIV_A_nidulans_FGSC_A4	186507	C	T	143.77	4	590	TTAACTCGCTGTACGGAGAAG		1	0.45
ChrIV_A_nidulans_FGSC_A4	190655	G	A	61.77	4	601	TGTCCAGGTGGTTATGAATAT	1		0.45
ChrIV_A_nidulans_FGSC_A4	198568	G	T	61.77	4	599	ATCTTGACCCGGAGACCAAGA	1		0.45
ChrIV_A_nidulans_FGSC_A4	204583	C	A	313.77	4	584	GCTTGCTTGCGTGCTTAAGGG		1	0.45
ChrIV_A_nidulans_FGSC_A4	209665	T	G	70.77	4	579	TCTGCTGTAAACATAAGAGTT	1		0.24
ChrIV_A_nidulans_FGSC_A4	212826	G	A	95.77	4	579	GGCTGGCTGGGCTGGCTGATG		1	0.24
ChrIV_A_nidulans_FGSC_A4	222519	C	A	188.77	4	608	CGTGACCTCCGGCAGTGCGAT	1		0.45
ChrIV_A_nidulans_FGSC_A4	230813	T	A	302.77	4	604	CTGTATACAGATGAGGCTCAG		1	0.45
ChrIV_A_nidulans_FGSC_A4	249140	C	T	54.77	4	656	TTAACCCGCTGAATGGGACTT	1		0.24
ChrIV_A_nidulans_FGSC_A4	249490	C	A	60.77	4	584	ACCGGCGCTTGTCCAGGCCTT	1		0.45
ChrIV_A_nidulans_FGSC_A4	251977	C	T	848.77	4	652	ACATCAAACAGAATGACGAAG	1		0.24
ChrIV_A_nidulans_FGSC_A4	253672	A	C	67.77	4	599	AAATTCTGTTAAGACCTGCGG		1	0.45
ChrIV_A_nidulans_FGSC_A4	257705	T	C	107.77	4	633	ATGTGCTGACATAATTATACT		1	0.24
ChrIV_A_nidulans_FGSC_A4	277882	T	C	54.77	4	656	TCAGAGCTATAACCCAGGGAC	1		0.24
ChrIV_A_nidulans_FGSC_A4	294333	C	A	57.77	4	585	AGCAATGGTGGCCCGCCTATC		1	0.45
ChrIV_A_nidulans_FGSC_A4	295812	C	G	113.77	4	659	CTCCCCTCTAGCTCTTGCAAC	1		0.24
ChrIV_A_nidulans_FGSC_A4	296654	G	A	502.77	4	630	GTAACTATTCGAGTTCTCTGA		1	0.24
ChrIV_A_nidulans_FGSC_A4	297553	C	T	369.77	4	612	GCACAATGAAGAAGCCCGTCT		1	0.45
ChrIV_A_nidulans_FGSC_A4	312995	G	A	162.77	4	600	AACTGTCCCCGCTCACCCATT	1		0.45
ChrIV_A_nidulans_FGSC_A4	314882	C	T	326.77	4	575	GATAACGTCAGGGATGACACA		1	0.45
ChrIV_A_nidulans_FGSC_A4	315556	G	A	342.77	4	580	CGGCGTCGAAGACTCAGTTCT	1		0.45
ChrIV_A_nidulans_FGSC_A4	315837	C	T	319.77	4	612	TGTCATCGAAGAGGCATTTTG	1		0.45
ChrIV_A_nidulans_FGSC_A4	316935	C	T	76.77	4	582	CGCTAGATGAGGAAAATGACC		1	0.45
ChrIV_A_nidulans_FGSC_A4	338328	C	G	221.77	4	583	TCGGAACAGCGGAGGAAGATG	1		0.45
ChrIV_A_nidulans_FGSC_A4	348477	C	G	308.77	4	600	CTCGGAGGCGGCGGCTGGAAT	1		0.45
ChrIV_A_nidulans_FGSC_A4	364738	G	A	181.77	4	610	TGCTTGGACAGGCGGGGCTTT	1		0.45
ChrIV_A_nidulans_FGSC_A4	367118	G	A	959.77	4	598	TCTACCTGCTGCGAGCATACT	1		0.24
ChrIV_A_nidulans_FGSC_A4	374036	G	C	1308.77	4	652	AGATAGATGCGCTCGCGGAAG		1	0.24
ChrIV_A_nidulans_FGSC_A4	383486	C	A	580.77	4	628	CTGCTACCCCGGTTCCAGTAG	1		0.24
ChrIV_A_nidulans_FGSC_A4	388927	C	G	127.77	4	575	GCCAAGCACGGCAGAGTTATC	1		0.45
ChrIV_A_nidulans_FGSC_A4	388945	C	T	166.77	4	575	CGCTTTGCCCGTAAGCTCGCC	1		0.45
ChrIV_A_nidulans_FGSC_A4	391014	C	T	446.77	4	623	CCTATCAGTCGGATCAGAATT		1	0.24
ChrIV_A_nidulans_FGSC_A4	400004	C	G	363.77	4	650	ATGTATACTCGGTTTTTTAGA	1		0.24
ChrIV_A_nidulans_FGSC_A4	415114	G	A	643.64	4	262	TTGCAATATAGCAGCAATAAT		1	4
ChrIV_A_nidulans_FGSC_A4	432729	G	T	63.77	4	585	ACCACGGGTTGGGGCGGGTTT		1	0.45
ChrIV_A_nidulans_FGSC_A4	440125	G	A	111.77	4	622	AACAACTATAGCCGCTGGTGA	1		0.24
ChrIV_A_nidulans_FGSC_A4	441738	G	A	241.77	4	578	TTCAATAACGGATTCCCATCC	1		0.24
ChrIV_A_nidulans_FGSC_A4	444576	C	T	356.77	4	583	TTCAAGGGCAGGGGAGCCACG	1		0.45
ChrIV_A_nidulans_FGSC_A4	444782	G	A	308.77	4	584	GAGTCCGCAAGATGCGAACTA	1		0.45
ChrIV_A_nidulans_FGSC_A4	459390	C	A	50.77	4	599	CCCTGTTCTGGCTCCAATCAT	1		0.45
ChrIV_A_nidulans_FGSC_A4	464592	A	G	100.77	4	656	GATAATTGTTACCTTGCTACT		1	0.24
ChrIV_A_nidulans_FGSC_A4	488696	C	G	1042.77	4	652	GGAGGATGGTGGATATGAGTG	1		0.24
ChrIV_A_nidulans_FGSC_A4	497107	G	A	101.77	4	627	TAGAAATAATGCACGAAGAAA		1	0.45
ChrIV_A_nidulans_FGSC_A4	505328	C	T	192.77	4	624	CAAGCAGGCAGGAAAGAATTT		1	0.45
ChrIV_A_nidulans_FGSC_A4	510053	C	A	378.77	4	604	ACGCCCACATGATCAACCAGG	1		0.45
ChrIV_A_nidulans_FGSC_A4	518716	G	T	99.77	4	652	GATATGGCTTGACGATATTGG		1	0.24
ChrIV_A_nidulans_FGSC_A4	523572	G	A	434.77	4	652	AAGAAGTCCCGCGAAAAACCC	1		0.24
ChrIV_A_nidulans_FGSC_A4	530460	G	A	74.77	4	656	GCTTGAGTCCGCAATCTTAGG		1	0.24
ChrIV_A_nidulans_FGSC_A4	540661	C	T	435.77	4	573	CCACCGTGCGGCGCATCGCTC	1		0.24
ChrIV_A_nidulans_FGSC_A4	548424	C	T	284.77	4	583	GCCATGACATGACCCGACGAC		1	0.45
ChrIV_A_nidulans_FGSC_A4	553960	C	A	196.77	4	608	CCACGTAGCTGGACGTTCTCA		1	0.45
ChrIV_A_nidulans_FGSC_A4	556442	C	T	211.77	4	569	AGGTGTTGCAGAGTGTCACCA		1	0.45
ChrIV_A_nidulans_FGSC_A4	561865	G	T	371.77	4	576	AACCGGGTCTGTGTCCTTCCT	1		0.45
ChrIV_A_nidulans_FGSC_A4	564421	C	T	380.77	4	650	GCAACGGCCAGTTTTTGCAGG	1		0.24
ChrIV_A_nidulans_FGSC_A4	565556	C	G	458.77	4	630	AATTTTGATCGCGAAAGTACG	1		0.24
ChrIV_A_nidulans_FGSC_A4	565968	C	A	166.77	4	628	GGCTCTCGTCGCGGACCGTGA	1		0.24
ChrIV_A_nidulans_FGSC_A4	569839	G	A	237.77	4	584	TGGGATTGCGGTGTTGCTTGC	1		0.45
ChrIV_A_nidulans_FGSC_A4	575733	G	A	159.77	4	659	TCACTATGCGGTGGCGACGGG	1		0.24
ChrIV_A_nidulans_FGSC_A4	579334	G	C	77.77	4	585	GGTGGGGTAGGGGAAACTGCG	1		0.45
ChrIV_A_nidulans_FGSC_A4	597695	G	A	223.77	4	612	GCCTGAAACAGATTGTCAATG		1	0.45
ChrIV_A_nidulans_FGSC_A4	598109	G	T	95.77	4	659	CCGGATGCTCGAGAGTGACGG		1	0.24
ChrIV_A_nidulans_FGSC_A4	644604	C	G	58.77	4	650	CAGAGGAGTCGGGCCATGGAC	1		0.24
ChrIV_A_nidulans_FGSC_A4	665896	C	A	689.77	4	624	GAGGACGCCAGGGCTACGCCG	1		0.45
ChrIV_A_nidulans_FGSC_A4	675027	G	A	503.77	4	628	TGAAAGGTAGGCTCGGCCCAG	1		0.24
ChrIV_A_nidulans_FGSC_A4	678092	G	A	221.77	4	622	GGGACTCCAAGGTCAGCGTAC	1		0.24
ChrIV_A_nidulans_FGSC_A4	678345	C	G	101.77	4	599	CCAAAACCCGGGTATGTGTTT	1		0.45
ChrIV_A_nidulans_FGSC_A4	683197	C	T	260.77	4	600	CCGGAATATAGCACTAGATAA		1	0.45
ChrIV_A_nidulans_FGSC_A4	692648	A	G	58.77	4	656	GGGCGCCGTTAGCACTTCTGC		1	0.24
ChrIV_A_nidulans_FGSC_A4	701395	G	T	83.77	4	599	AACGTTGGTGGGACTGCTGGG	1		0.45
ChrIV_A_nidulans_FGSC_A4	709203	A	G	71.77	4	573	AGGCATTTTTAGAAGTCTGCT		1	0.24
ChrIV_A_nidulans_FGSC_A4	720333	G	C	126.77	4	650	TAAGGGATATGGCCCTGCAGG		1	0.24
ChrIV_A_nidulans_FGSC_A4	727209	G	A	62.77	4	535	AGCTGAATGGGGTCAGATACC		1	0.24
ChrIV_A_nidulans_FGSC_A4	739722	C	T	215.77	4	627	TCGAAGTATAGTACGTCATCT	1		0.45
ChrIV_A_nidulans_FGSC_A4	768173	G	A	194.77	4	604	TGGGAGCCTAGGGCTCGCCGA	1		0.45
ChrIV_A_nidulans_FGSC_A4	779253	C	T	134.77	4	583	CTACCTTGAAGGAGCTCTCCT	1		0.45
ChrIV_A_nidulans_FGSC_A4	785417	G	A	787.77	4	535	CCTGAGCTCAGTATTACTTCT	1		0.24
ChrIV_A_nidulans_FGSC_A4	792949	G	A	58.77	4	633	TCGGGGCAGCGAAGAAATCGG	1		0.24
ChrIV_A_nidulans_FGSC_A4	795884	T	G	83.77	4	656	TGGTTTCACGAGTCAATGGCT	1		0.24
ChrIV_A_nidulans_FGSC_A4	801651	C	G	83.77	4	656	GCTGTATCCAGCCCAAGATCC	1		0.24
ChrIV_A_nidulans_FGSC_A4	818828	C	T	326.77	4	584	CTTCACCATGGGCACGTCAAC	1		0.45
ChrIV_A_nidulans_FGSC_A4	836340	G	A	627.77	4	598	AGCAAGCCCTGGAAGGGGCAT	1		0.24
ChrIV_A_nidulans_FGSC_A4	845105	C	T	207.77	4	601	TGCAGATCATGCAGCTCCAAG		1	0.45
ChrIV_A_nidulans_FGSC_A4	850137	C	T	97.77	4	576	AATCCCCAAGGCAGAGCGGTG	1		0.45
ChrIV_A_nidulans_FGSC_A4	851722	C	T	467.77	4	578	ATAACATAAGGGGGTGCGTCT	1		0.24
ChrIV_A_nidulans_FGSC_A4	851765	C	T	900.77	4	652	GCCCCAGATAGAGGTCGGTGA	1		0.24
ChrIV_A_nidulans_FGSC_A4	854910	C	T	231.77	4	585	AGACTGGGACGGTGCGGACAA	1		0.45
ChrIV_A_nidulans_FGSC_A4	858316	G	A	287.77	4	582	CCAGCTGCGCGCACAGTTCGG	1		0.45
ChrIV_A_nidulans_FGSC_A4	867511	C	A	255.77	4	610	TCGAGGTGCCGGGGCCGTAGG		1	0.45
ChrIV_A_nidulans_FGSC_A4	889804	G	T	242.77	4	600	CGTGGCCGGAGTTCTAACGTA	1		0.45
ChrIV_A_nidulans_FGSC_A4	890635	C	A	232.77	4	608	TGGCATTACCGACAACGGCAG	1		0.45
ChrIV_A_nidulans_FGSC_A4	906353	G	C	116.78	4	601	CAAATAACGCGGGAAGCTACA		1	0.45
ChrIV_A_nidulans_FGSC_A4	906982	G	A	215.77	4	601	GATTAGTGCAGGTATTATTAG		1	0.45
ChrIV_A_nidulans_FGSC_A4	911017	C	A	331.77	4	604	GACAACACCAGAAAGCCACCC	1		0.45
ChrIV_A_nidulans_FGSC_A4	911801	G	T	62.77	4	600	GATTGTCTAAGAACATGGCAT	1		0.45
ChrIV_A_nidulans_FGSC_A4	912284	T	C	64.77	4	622	GAGAGTTTGCATGAAGATATT	1		0.24
ChrIV_A_nidulans_FGSC_A4	923505	A	G	63.77	4	579	CCTGAACTGCAAAATAGCCGA		1	0.24
ChrIV_A_nidulans_FGSC_A4	925217	G	T	1217.77	4	598	TGGGTGACCCGGCCTCGTGGG	1		0.24
ChrIV_A_nidulans_FGSC_A4	928581	G	A	775.77	4	535	AGAATATGCAGGTTCGCTCGG	1		0.24
ChrIV_A_nidulans_FGSC_A4	944969	C	A	124.77	4	590	TATACGGTCAGACACTAGAGA		1	0.45
ChrIV_A_nidulans_FGSC_A4	948683	C	A	70.77	4	576	TAGGGTAACGGTATTCTTGCC	1		0.45
ChrIV_A_nidulans_FGSC_A4	951847	C	T	177.77	4	624	TTAAATTACCGTACAATATAT		1	0.45
ChrIV_A_nidulans_FGSC_A4	952170	G	T	55.77	4	576	GAGCTGCCGCGATCGTCAACC		1	0.45
ChrIV_A_nidulans_FGSC_A4	962261	C	T	1483.42	4	262	CCACTGGATTGGGAGCCTGAC	1		4
ChrIV_A_nidulans_FGSC_A4	962538	C	T	72.77	4	627	CGCTTCCTCAGACAGCAGAGA	1		0.45
ChrIV_A_nidulans_FGSC_A4	965378	G	A	244.77	4	600	CTGTTCCCCAGATGCCTCTTT		1	0.45
ChrIV_A_nidulans_FGSC_A4	970277	G	A	373.77	4	583	AGATGCCCCAGTCTTCTCCAC		1	0.45
ChrIV_A_nidulans_FGSC_A4	972781	T	C	108.77	4	610	CGCCCAGGCTAAGTGGATTCG		1	0.45
ChrIV_A_nidulans_FGSC_A4	978974	C	T	114.77	4	578	TCTAACTCTAGGCATGATTAG		1	0.24
ChrIV_A_nidulans_FGSC_A4	979985	C	T	440.77	4	659	AAATCTTCACGGAGTCAGGCT	1		0.24
ChrIV_A_nidulans_FGSC_A4	995556	C	G	133.77	4	600	TTGGCAGTGCGGGGAGAAGGC		1	0.45
ChrIV_A_nidulans_FGSC_A4	1011699	G	A	161.77	4	582	GCATGCCAAAGAGCTTAGAAC	1		0.45
ChrIV_A_nidulans_FGSC_A4	1028256	G	A	51.77	4	650	TGCCGGGGCCGAAGCTGGATA	1		0.24
ChrIV_A_nidulans_FGSC_A4	1037828	C	T	52.77	4	601	ATATCTTCTGGGTCGTCAAGA	1		0.45
ChrIV_A_nidulans_FGSC_A4	1046265	G	A	139.77	4	606	CTGACGAGGAGGACTGACGGC	1		0.45
ChrIV_A_nidulans_FGSC_A4	1047477	G	T	67.77	4	606	GCTTCACTCCGGACTTCGCTA	1		0.45
ChrIV_A_nidulans_FGSC_A4	1053144	C	T	338.77	4	583	CATATCGTCAGATTCACCTCG	1		0.45
ChrIV_A_nidulans_FGSC_A4	1061225	G	C	296.77	4	573	GGGAAGTGATGGATGGTTGTC		1	0.24
ChrIV_A_nidulans_FGSC_A4	1083189	G	C	81.77	4	573	AGGCATTCTCGCACTGCACTC	1		0.24
ChrIV_A_nidulans_FGSC_A4	1088293	G	A	281.77	4	601	CACCGAAATCGACCCCGTCAA	1		0.45
ChrIV_A_nidulans_FGSC_A4	1090526	C	T	445.77	4	628	CAAGGGTGGCGGACAGTTCCT	1		0.24
ChrIV_A_nidulans_FGSC_A4	1122946	G	A	217.77	4	659	CACATGTGTCGCACTATTGAT	1		0.24
ChrIV_A_nidulans_FGSC_A4	1134796	G	T	583.77	4	598	TTGTCTTGCAGGGGCCAAATA	1		0.24
ChrIV_A_nidulans_FGSC_A4	1137594	C	T	419.77	4	578	CCTGTCTTATGGCTCTCAAGG	1		0.24
ChrIV_A_nidulans_FGSC_A4	1154746	G	A	1230.77	4	598	CAATCGAACAGGATCCGGCTT	1		0.24
ChrIV_A_nidulans_FGSC_A4	1156471	C	A	168.77	4	590	TCTTGTGTCAGGTGAACCTCA	1		0.45
ChrIV_A_nidulans_FGSC_A4	1156918	C	A	55.77	4	650	GCAGTTAGCCGACAAGTAGCC		1	0.24
ChrIV_A_nidulans_FGSC_A4	1174406	G	T	55.77	4	656	GCTCTTACTGGTGAAGGATCA		1	0.24
ChrIV_A_nidulans_FGSC_A4	1177882	C	A	52.74	4	577	CTAATCACTCGATGCTCTGCT		1	0.24
ChrIV_A_nidulans_FGSC_A4	1179046	G	A	73.77	4	585	CCTGAGGTAGGTGTGATCAGG	1		0.45
ChrIV_A_nidulans_FGSC_A4	1181606	G	A	281.77	4	650	TCCTCGACATGTTGAATGCCC	1		0.24
ChrIV_A_nidulans_FGSC_A4	1188158	G	T	50.77	4	656	CGCAGACCCGGGAGAGAGACG		1	0.24
ChrIV_A_nidulans_FGSC_A4	1191700	G	T	587.77	4	604	AAGGCTCACCGATCTCGTTAC		1	0.45
ChrIV_A_nidulans_FGSC_A4	1194481	C	G	393.77	4	612	GTTCTCGCGCGAGAGTCTCCG	1		0.45
ChrIV_A_nidulans_FGSC_A4	1198627	C	T	529.77	4	628	TCCGGGACGAGGGCTCTTGGC	1		0.24
ChrIV_A_nidulans_FGSC_A4	1203882	C	T	211.84	4	626	GCATTTATACGATTGTTTTAA	1		0.24
ChrIV_A_nidulans_FGSC_A4	1225905	C	T	61.77	4	578	CCCCAATGACGACGTTCCCTT		1	0.24
ChrIV_A_nidulans_FGSC_A4	1241248	G	C	111.77	4	608	ATCATTCTTGGGGTCAGTTCA	1		0.45
ChrIV_A_nidulans_FGSC_A4	1255658	C	T	356.77	4	575	GTCACTGCAGGTGCAGTAGTT		1	0.45
ChrIV_A_nidulans_FGSC_A4	1280767	C	T	192.77	4	578	GGACGGTAGAGGGCCATTGTC	1		0.24
ChrIV_A_nidulans_FGSC_A4	1289125	C	A	227.77	4	652	TGGCGGCTTGGTGGCACTGAA	1		0.24
ChrIV_A_nidulans_FGSC_A4	1309807	G	C	112.77	4	579	CATGACCAACGACGTAACTGA	1		0.24
ChrIV_A_nidulans_FGSC_A4	1316268	G	A	214.77	4	650	GATTCCACGCGGCCATACTTA	1		0.24
ChrIV_A_nidulans_FGSC_A4	1316313	C	A	217.77	4	585	ACTCGGCCATGGTGAGGAAGA	1		0.45
ChrIV_A_nidulans_FGSC_A4	1331314	C	T	59.77	4	656	ATCGGCAACCGCACTGGCACA	1		0.24
ChrIV_A_nidulans_FGSC_A4	1353345	G	A	121.03	4	599	CAATATCCGTGTTCAGTTCCT	1		0.45
ChrIV_A_nidulans_FGSC_A4	1353908	C	A	218.77	4	578	TGCCGCCCTTGGCCTTTGCCT	1		0.24
ChrIV_A_nidulans_FGSC_A4	1365047	G	T	115.77	4	650	TCGCCTGGGGGTGCTCTTGAC	1		0.24
ChrIV_A_nidulans_FGSC_A4	1370089	C	A	251.8	4	612	CATTCAAATGGTAGCAGCACA	1		0.45
ChrIV_A_nidulans_FGSC_A4	1378124	G	T	68.77	4	579	TTGAGCAGAAGATTTCGGAGG	1		0.24
ChrIV_A_nidulans_FGSC_A4	1407154	C	T	74.77	4	569	CGGTTGCGACGGCTGGGCTGA	1		0.45
ChrIV_A_nidulans_FGSC_A4	1407330	G	C	287.77	4	622	TCCGGGCACCGCGCAGCCCGC	1		0.24
ChrIV_A_nidulans_FGSC_A4	1416826	G	C	406.77	4	576	TGCCATTTGCGGCGTTGAAGA	1		0.45
ChrIV_A_nidulans_FGSC_A4	1420468	G	A	89.77	4	608	TACCTGTCATGTCATCCCCAC	1		0.45
ChrIV_A_nidulans_FGSC_A4	1421931	G	T	550.77	4	585	TGCAGCTCTCGAACTCTATTT	1		0.45
ChrIV_A_nidulans_FGSC_A4	1422180	G	A	194.77	4	608	CACTTCATGAGACTTGCATTA	1		0.45
ChrIV_A_nidulans_FGSC_A4	1423300	C	T	259.77	4	608	CCGACCGCAGGCAAGCACATA	1		0.45
ChrIV_A_nidulans_FGSC_A4	1434022	C	T	689.77	4	623	TCACATCACAGACATCAGAAC	1		0.24
ChrIV_A_nidulans_FGSC_A4	1444539	C	A	64.77	4	535	TTAGAGGCAAGGCTTAAGCTA		1	0.24
ChrIV_A_nidulans_FGSC_A4	1495977	C	T	78.77	4	582	TAATATACAGGCTACCCTATT		1	0.45
ChrIV_A_nidulans_FGSC_A4	1497315	C	T	108.77	4	628	TGGCAGGTCAGGGCAGGTTAG		1	0.24
ChrIV_A_nidulans_FGSC_A4	1500376	C	T	63.77	4	577	ACTATAGAAAGTTATATTATA		1	0.24
ChrIV_A_nidulans_FGSC_A4	1501252	C	T	101.77	4	628	GCATACATGAGCAGAATCAAA	1		0.24
ChrIV_A_nidulans_FGSC_A4	1509681	G	A	255.77	4	585	AAACATTTGCGGACAATGTCA	1		0.45
ChrIV_A_nidulans_FGSC_A4	1510442	G	T	67.77	4	601	AGTATCACTTGATTCGATGCG		1	0.45
ChrIV_A_nidulans_FGSC_A4	1516799	C	T	295.77	4	627	AAATTTGATGGTGCGAATTTC	1		0.45
ChrIV_A_nidulans_FGSC_A4	1524522	G	A	109.77	4	582	ACAGAGTGAAGCGATCCACAG	1		0.45
ChrIV_A_nidulans_FGSC_A4	1526465	G	A	171.9	4	623	GGTTCCCTCAGGGTCGAAGAC	1		0.24
ChrIV_A_nidulans_FGSC_A4	1530556	G	T	83.77	4	599	TTCTCGAGTAGTTCTCTGCGC	1		0.45
ChrIV_A_nidulans_FGSC_A4	1535504	C	T	337.77	4	590	ATGCAAGGAAGACCACTCCCC	1		0.45
ChrIV_A_nidulans_FGSC_A4	1548849	G	A	270.77	4	584	AGGATGCCATGAAGGATTATA	1		0.45
ChrIV_A_nidulans_FGSC_A4	1566936	G	A	57.77	4	599	AAAAAAGAACGTGTTGAGACA	1		0.45
ChrIV_A_nidulans_FGSC_A4	1575578	C	T	107.77	4	599	TAACGTGTCCGGACAGCCCAA	1		0.45
ChrIV_A_nidulans_FGSC_A4	1580317	C	G	426.77	4	628	AAATCTGCATGCTCTTTTCAG	1		0.24
ChrIV_A_nidulans_FGSC_A4	1588437	C	A	206.77	4	599	TCGACGAGCTGGCAGTGTGCT	1		0.45
ChrIV_A_nidulans_FGSC_A4	1613934	C	A	58.77	4	582	TGTTGGCGTAGAAAAAACCGT	1		0.45
ChrIV_A_nidulans_FGSC_A4	1619663	C	T	195.77	4	622	GTTCTTATCAGCGGAAAATCC		1	0.24
ChrIV_A_nidulans_FGSC_A4	1619702	G	A	316.77	4	612	CCGGCCTCAGGGATTGCTGGT		1	0.45
ChrIV_A_nidulans_FGSC_A4	1619708	C	T	286.77	4	604	AGGAACACCAGCAATCCCTGA		1	0.45
ChrIV_A_nidulans_FGSC_A4	1619711	G	A	633.77	4	576	GGGATTGCTGGTGTTCCTGGT		1	0.45
ChrIV_A_nidulans_FGSC_A4	1627278	C	A	60.77	4	535	AAGCCTAATCGAGCAGAGTCA	1		0.24
ChrIV_A_nidulans_FGSC_A4	1628221	G	A	90.77	4	627	CAGGAAGGCTGGTGAGCTGAA	1		0.45
ChrIV_A_nidulans_FGSC_A4	1629785	C	A	58.77	4	601	TCGGCCGTTTGATTCTCGCTC	1		0.45
ChrIV_A_nidulans_FGSC_A4	1649662	C	T	141.77	4	633	CCCGAGCTATGCGAGCCTGTC	1		0.24
ChrIV_A_nidulans_FGSC_A4	1655232	G	A	444.77	4	623	CTACAATGGAGGAAGCTGCCA	1		0.24
ChrIV_A_nidulans_FGSC_A4	1675224	C	A	60.77	4	599	GTGACTCGTTGGAAAACAAAC	1		0.45
ChrIV_A_nidulans_FGSC_A4	1675388	G	T	67.77	4	599	TCGTGCCTATGGTGAGAGCAA	1		0.45
ChrIV_A_nidulans_FGSC_A4	1676807	T	G	52.77	4	600	ATACCGCACCATTGGATTCCA	1		0.45
ChrIV_A_nidulans_FGSC_A4	1678490	C	T	180.77	4	600	TTCCTCGTTTGCTTACTCCTT	1		0.45
ChrIV_A_nidulans_FGSC_A4	1681942	C	T	387.77	4	630	GTTGGCGACAGGAGCGACAAC	1		0.24
ChrIV_A_nidulans_FGSC_A4	1699240	C	T	101.77	4	601	CAATGCGGACGATAATCTGCT		1	0.45
ChrIV_A_nidulans_FGSC_A4	1707019	G	C	221.77	4	612	GTTCATTCTCGGAAGCCAAAT	1		0.45
ChrIV_A_nidulans_FGSC_A4	1709376	G	T	710.77	4	598	CTTTAGGACGGCGAGAGACTC	1		0.24
ChrIV_A_nidulans_FGSC_A4	1711622	C	T	809.77	4	628	TACGGCCTAAGGAGATGGTGA	1		0.24
ChrIV_A_nidulans_FGSC_A4	1723893	C	T	376.77	4	652	AGGGGACGAGGGGGAGACCAA	1		0.24
ChrIV_A_nidulans_FGSC_A4	1725008	C	G	165.77	4	599	CCTTGCTCACGCTATCGGTGG	1		0.45
ChrIV_A_nidulans_FGSC_A4	1732728	G	T	52.74	4	606	TCAGCGAACTGTTGACCTTGA	1		0.45
ChrIV_A_nidulans_FGSC_A4	1740090	C	G	295.77	4	573	TCGCACCCAGGGCACCAACAA	1		0.24
ChrIV_A_nidulans_FGSC_A4	1746605	G	C	129.77	4	589	ATAGTGTGGTGGTGTCTCCAA		1	0.24
ChrIV_A_nidulans_FGSC_A4	1752584	C	G	135.77	4	622	ACTGCCCACAGCTGGCTCTTG	1		0.24
ChrIV_A_nidulans_FGSC_A4	1753219	C	T	288.77	4	583	ATGGAACGAGGACGGCGGAAC	1		0.45
ChrIV_A_nidulans_FGSC_A4	1759406	C	T	321.77	4	622	ACAAAGGGCAGAAGATTGTGT	1		0.24
ChrIV_A_nidulans_FGSC_A4	1764075	G	T	71.77	4	656	GCTAAGCTTCGCACCTAGCCA	1		0.24
ChrIV_A_nidulans_FGSC_A4	1777063	C	T	55.77	4	622	GTTTACGCCAGTGGGACAATT	1		0.24
ChrIV_A_nidulans_FGSC_A4	1814835	G	A	415.31	4	623	CACAGCCGCAGAAAATTTGAA		1	0.24
ChrIV_A_nidulans_FGSC_A4	1830452	G	A	55.77	4	608	GAGGCTACTTGTATATACTTA	1		0.45
ChrIV_A_nidulans_FGSC_A4	1859220	G	C	944.77	4	598	AGGGCATTTCGACCCGCAGTC		1	0.24
ChrIV_A_nidulans_FGSC_A4	1861695	G	T	57.77	4	601	GGCCGCTCAGGGTGAATACGA	1		0.45
ChrIV_A_nidulans_FGSC_A4	1899891	C	T	250.77	4	627	TGGCTGCCCTGGTGTCACGTG	1		0.45
ChrIV_A_nidulans_FGSC_A4	1905175	G	T	54.77	4	585	CTGGAGGCTGGAGGCTGGGAG	1		0.45
ChrIV_A_nidulans_FGSC_A4	1907666	G	C	886.77	4	598	TATTACGCCTGTCCTTGCCGC		1	0.24
ChrIV_A_nidulans_FGSC_A4	1943953	C	T	728.77	4	628	TTACTTGCACGGCGTCATTCA	1		0.24
ChrIV_A_nidulans_FGSC_A4	1947525	C	T	76.77	4	606	GATCGACAAGGGCGCTCGAGG	1		0.45
ChrIV_A_nidulans_FGSC_A4	1956615	G	A	144.77	4	569	ATACTACGACGCCGTCGACTA	1		0.45
ChrIV_A_nidulans_FGSC_A4	1964789	C	T	1201.77	4	652	GACGTCATTTGTATCCTCCAC	1		0.24
ChrIV_A_nidulans_FGSC_A4	1965088	G	C	516.77	4	583	CCTAACGGTCGGTCACTTTAC	1		0.45
ChrIV_A_nidulans_FGSC_A4	1968978	G	A	50.77	4	610	TGAGGAGGACGTCCTCGAAGA	1		0.45
ChrIV_A_nidulans_FGSC_A4	1988069	C	T	67.77	4	601	CGATGTTGGAGAAGGCTAACA	1		0.45
ChrIV_A_nidulans_FGSC_A4	1999596	C	A	697.77	4	598	CGAGGCAAGTGGCTATTGAGC	1		0.24
ChrIV_A_nidulans_FGSC_A4	2007877	C	T	231.77	4	630	CCTTCGAGGAGTCGTCTGCTG	1		0.24
ChrIV_A_nidulans_FGSC_A4	2012452	G	A	410.77	4	628	CCGTATTTTCGTCGAGACGCG	1		0.24
ChrIV_A_nidulans_FGSC_A4	2013867	C	T	247.8	4	576	CGTCTCGCACGGGCTCATCAC	1		0.45
ChrIV_A_nidulans_FGSC_A4	2013937	C	T	239.77	4	590	TATCTTTCTCGGCCCATGTCG	1		0.45
ChrIV_A_nidulans_FGSC_A4	2015440	G	T	53.77	4	600	GAAGATCCACGGGACCGCCCA	1		0.45
ChrIV_A_nidulans_FGSC_A4	2030589	G	A	363.77	4	622	ATCGCGTGACGATGGGTGTGA	1		0.24
ChrIV_A_nidulans_FGSC_A4	2046278	C	T	641.77	4	608	TAGCACGTCAGATACTGAACG	1		0.45
ChrIV_A_nidulans_FGSC_A4	2046716	G	A	298.77	4	580	CGGCGGTTTCGCGCTCCTCCA	1		0.45
ChrIV_A_nidulans_FGSC_A4	2051762	G	A	200.77	4	578	GTGACCAGACGGCCACGTCAT		1	0.24
ChrIV_A_nidulans_FGSC_A4	2056664	G	A	609.77	4	535	TGAGTTGTCAGAGTATAGCTT	1		0.24
ChrIV_A_nidulans_FGSC_A4	2066008	C	T	723.41	4	652	ATGTTGCGAAGGCGGGCTGCA	1		0.24
ChrIV_A_nidulans_FGSC_A4	2067113	G	T	713.77	4	598	ACGTGCTGACGGAGGGGTTGG		1	0.24
ChrIV_A_nidulans_FGSC_A4	2075303	C	T	705.77	4	598	TTTTGGGCGCGGTGAGTACAG	1		0.24
ChrIV_A_nidulans_FGSC_A4	2079171	G	A	80.77	4	622	TGGTCGTTGAGGGCAAGGATT	1		0.24
ChrIV_A_nidulans_FGSC_A4	2082261	C	A	126.77	4	602	TTTTGCTGGCGGCTAGAAAGG		1	0.45
ChrIV_A_nidulans_FGSC_A4	2096558	C	T	464.77	4	584	AACACTGATGGAGGTGATTTT	1		0.45
ChrIV_A_nidulans_FGSC_A4	2103720	C	T	281.77	4	650	GGGTTCTAATGGGTTCTAATC	1		0.24
ChrIV_A_nidulans_FGSC_A4	2108040	C	T	246.8	4	656	TTGTCCCCATGGCTTCAGCAT	1		0.24
ChrIV_A_nidulans_FGSC_A4	2116255	C	T	191.77	4	604	AGTAGCGATTGACGAAATAGA		1	0.45
ChrIV_A_nidulans_FGSC_A4	2116713	C	A	55.77	4	585	CCGCTTTGATGTCCGTGGCTG		1	0.45
ChrIV_A_nidulans_FGSC_A4	2118074	C	G	275.77	4	579	GTCTCTCGACGGTCGTTCCGG	1		0.24
ChrIV_A_nidulans_FGSC_A4	2121024	C	T	112.77	4	650	GGGCAAGCGCGGAATCACCGC		1	0.24
ChrIV_A_nidulans_FGSC_A4	2126056	C	G	399.77	4	598	TATAGAGCGCGAGAAAACAGT	1		0.24
ChrIV_A_nidulans_FGSC_A4	2130655	G	T	58.77	4	650	CGATTATTGCGACCCACCAAG		1	0.24
ChrIV_A_nidulans_FGSC_A4	2138647	G	T	83.77	4	610	CCATCCGGCCGGTCCAGCAGT	1		0.45
ChrIV_A_nidulans_FGSC_A4	2144073	T	C	50.77	4	612	CAAGGGTATTACAGCATGCAT	1		0.45
ChrIV_A_nidulans_FGSC_A4	2156700	C	T	446.77	4	608	CGGGTCGTTAGGCCGGGGTAG	1		0.45
ChrIV_A_nidulans_FGSC_A4	2156926	G	C	409.77	4	576	CGGCTTCGTCGAGAGAGTCCT	1		0.45
ChrIV_A_nidulans_FGSC_A4	2171988	G	A	481.77	4	580	CTTTTTTCGAGGTTCGGCTTT	1		0.45
ChrIV_A_nidulans_FGSC_A4	2175960	C	T	290.77	4	628	TTTTCCCCTTGTCTTAAAGTC		1	0.24
ChrIV_A_nidulans_FGSC_A4	2201490	C	A	409.77	4	576	ATCACCCACCGTCAGCCCCTC	1		0.45
ChrIV_A_nidulans_FGSC_A4	2201655	G	T	320.77	4	600	AAGGCTCAACGAAGTCTCAAT	1		0.45
ChrIV_A_nidulans_FGSC_A4	2206896	C	A	537.77	4	598	GAGGCAGGGTGGAACGACAAT	1		0.24
ChrIV_A_nidulans_FGSC_A4	2207914	C	G	433.77	4	628	CACCTCCGGCGCAGATCAAAG		1	0.24
ChrIV_A_nidulans_FGSC_A4	2214304	T	C	79.77	4	656	ACGGCCCGGAAGTTAGTGTGT	1		0.24
ChrIV_A_nidulans_FGSC_A4	2236996	C	T	79.77	4	573	TCTGTCTGATGACATCCTTTT		1	0.24
ChrIV_A_nidulans_FGSC_A4	2238187	G	A	86.77	4	578	TCTTATCTGAGAAGAGACTAC		1	0.24
ChrIV_A_nidulans_FGSC_A4	2254076	G	T	538.77	4	583	TCGTCCTCGGGTTCCTATTCA	1		0.45
ChrIV_A_nidulans_FGSC_A4	2257897	G	C	171.9	4	626	AATGGCATTCGTTCAGTAATG	1		0.24
ChrIV_A_nidulans_FGSC_A4	2263215	G	C	129.77	4	608	TTTTTATACCGATGATCATGA		1	0.45
ChrIV_A_nidulans_FGSC_A4	2288792	C	T	282.77	4	600	CAATGTCATCGGTATTTTGGG		1	0.45
ChrIV_A_nidulans_FGSC_A4	2289888	G	T	90.77	4	590	ATACCATGGTGCTTGCAGGTG		1	0.45
ChrIV_A_nidulans_FGSC_A4	2306380	C	T	52.77	4	656	CCCCATGTGGGCGCGTCCAAT	1		0.24
ChrIV_A_nidulans_FGSC_A4	2310337	G	T	131.77	4	610	AGATCGCCTCGGTCCCAGCCA	1		0.45
ChrIV_A_nidulans_FGSC_A4	2315442	G	T	50.77	4	579	GCGGTGGCACGTGAGCTTATG		1	0.24
ChrIV_A_nidulans_FGSC_A4	2316418	G	T	61.77	4	576	TGCAGTCTCAGGCATAAAGCA		1	0.45
ChrIV_A_nidulans_FGSC_A4	2331444	G	T	331.77	4	583	CTGTTACGCCGCTCGCGTTGG	1		0.45
ChrIV_A_nidulans_FGSC_A4	2334152	G	A	141.77	4	602	GAGAGAGGCTGGAAGGGCTAC	1		0.45
ChrIV_A_nidulans_FGSC_A4	2351378	C	G	254.77	4	604	TACGTGTTGTGCGGATGGAGT	1		0.45
ChrIV_A_nidulans_FGSC_A4	2351380	C	A	257.77	4	604	GATACGTGTTGTGCGGATGGA	1		0.45
ChrIV_A_nidulans_FGSC_A4	2356046	G	A	978.77	4	652	AGTTGGAGGAGGAGTAGATCT	1		0.24
ChrIV_A_nidulans_FGSC_A4	2373164	G	C	343.77	4	583	TTTGGAATACGGCCATCAAGC	1		0.45
ChrIV_A_nidulans_FGSC_A4	2384999	G	C	312.77	4	622	GAAGCTTGACGGTCTCTCGCT	1		0.24
ChrIV_A_nidulans_FGSC_A4	2395460	T	C	92.77	4	622	GATAAAGCATACTGATTTCTA		1	0.24
ChrIV_A_nidulans_FGSC_A4	2397358	C	T	212.77	4	623	GATTTAGCTGGCTGCATGTCT	1		0.24
ChrIV_A_nidulans_FGSC_A4	2408173	C	A	52.77	4	602	ATCAATCGAAGGAAACCGAAA	1		0.45
ChrIV_A_nidulans_FGSC_A4	2410471	C	A	192.77	4	569	GAGCCGCTGTGGGCAGTGGTT	1		0.45
ChrIV_A_nidulans_FGSC_A4	2440436	C	T	70.77	4	606	TGTTGATTTGGACCTGTAAGG	1		0.45
ChrIV_A_nidulans_FGSC_A4	2450672	G	A	564.77	4	575	GCCGAAGTACGGACGATACCA		1	0.45
ChrIV_A_nidulans_FGSC_A4	2458057	C	T	133.77	4	656	GGTGGGCGGAGGTGCCATTAG		1	0.24
ChrIV_A_nidulans_FGSC_A4	2460037	G	A	197.77	4	604	GACAGGAAAGGCAAGCGCGGG	1		0.45
ChrIV_A_nidulans_FGSC_A4	2486616	C	T	373.77	4	628	ACTGTGCCATGTGTACCAATA	1		0.24
ChrIV_A_nidulans_FGSC_A4	2506462	C	T	246.77	4	612	CACCTGATCAGGGAGGCGTTT	1		0.45
ChrIV_A_nidulans_FGSC_A4	2508557	C	A	249.77	4	623	AAGTGAAGTGGAGCGTATATG	1		0.24
ChrIV_A_nidulans_FGSC_A4	2512077	G	T	69.77	4	626	GATTCTGACTGGGCAATGATG		1	0.24
ChrIV_A_nidulans_FGSC_A4	2524473	G	A	391.77	4	578	CCCAGGAACAGTGAAGCTGAA	1		0.24
ChrIV_A_nidulans_FGSC_A4	2536508	C	T	50.77	4	601	GTCGSTGTTCGGGTTSCCGGG	1		0.45
ChrIV_A_nidulans_FGSC_A4	2556165	C	T	234.77	4	627	ACGGACCCTAGTAGCACCGCA	1		0.45
ChrIV_A_nidulans_FGSC_A4	2561265	G	A	139.77	4	601	TAGAGCACAAGACCACAGAGT		1	0.45
ChrIV_A_nidulans_FGSC_A4	2571517	G	A	52.77	4	601	CTCCTTGTTCGGAGTTGGTGG		1	0.45
ChrIV_A_nidulans_FGSC_A4	2572609	G	C	336.77	4	600	GGAGTGCTCTGCCGTTCAAGA	1		0.45
ChrIV_A_nidulans_FGSC_A4	2576434	C	T	79.77	4	606	ATCTCGGTGCGCGAGGGAAGA	1		0.45
ChrIV_A_nidulans_FGSC_A4	2582606	C	T	155.9	4	584	AATAAGACGGGGGGGTGGGGA	1		0.45
ChrIV_A_nidulans_FGSC_A4	2584276	G	A	234.77	4	600	CGAAAGCCCCGCGTTCTTCCC	1		0.45
ChrIV_A_nidulans_FGSC_A4	2584815	G	A	147.77	4	602	CCGGTATCAAGGATCCTTCTG	1		0.45
ChrIV_A_nidulans_FGSC_A4	2587270	G	C	509.77	4	623	GGAAGCAGAAGGATGCGCAAT		1	0.24
ChrIV_A_nidulans_FGSC_A4	2608627	G	A	216.77	4	610	TCCTCCAGAGGGCAGTAGTGA		1	0.45
ChrIV_A_nidulans_FGSC_A4	2639664	C	T	469.77	4	583	CAGGTGGTGCGGAAGTGACGT	1		0.45
ChrIV_A_nidulans_FGSC_A4	2643407	G	A	344.77	4	623	CGGGGCTGGAGGAAGGATTGA	1		0.24
ChrIV_A_nidulans_FGSC_A4	2670294	C	T	77.77	4	585	CTTTCTCCGCGCAGTGCTGGA	1		0.45
ChrIV_A_nidulans_FGSC_A4	2676634	C	T	109.77	4	590	CTTTCGTAAGGCGGTTGTGCC	1		0.45
ChrIV_A_nidulans_FGSC_A4	2677920	G	A	141.77	4	589	TCTATTACCCGTATGAACACA		1	0.24
ChrIV_A_nidulans_FGSC_A4	2680144	G	C	78.77	4	569	CAAAACGCCCGTCAGTTACGG	1		0.45
ChrIV_A_nidulans_FGSC_A4	2682722	G	A	228.77	4	602	TGCCAGCAACGACAGTTCTCC	1		0.45
ChrIV_A_nidulans_FGSC_A4	2691099	C	T	371.77	4	626	CTTGGGAGCAGTGCGGCGGAA	1		0.24
ChrIV_A_nidulans_FGSC_A4	2693162	G	T	52.77	4	601	GAGAGGCGATGAAATGGATGA	1		0.45
ChrIV_A_nidulans_FGSC_A4	2694473	C	T	175.77	4	627	CATGTGTCTCGGCTACGCGAT	1		0.45
ChrIV_A_nidulans_FGSC_A4	2703121	G	A	441.77	4	578	GTCGCCATCAGGATCGTCATG	1		0.24
ChrIV_A_nidulans_FGSC_A4	2721131	C	A	468.77	4	610	TCTCGCTGTCGCGACCATCAT	1		0.45
ChrIV_A_nidulans_FGSC_A4	2722280	C	T	57.77	4	602	CGATCCACGCGGCGCGGGCTT	1		0.45
ChrIV_A_nidulans_FGSC_A4	2733942	G	A	365.77	4	578	AGAATGGGGAGAGAAAGACGA		1	0.24
ChrIV_A_nidulans_FGSC_A4	2738401	G	C	116.78	4	606	CAGCGCCAACGATGCCATCTT	1		0.45
ChrIV_A_nidulans_FGSC_A4	2739384	G	A	411.77	4	576	TGTGAGCCAAGTGCCTGCGCG	1		0.45
ChrIV_A_nidulans_FGSC_A4	2751647	G	T	438.77	4	583	CGAACCCGCCGGTATTGACAA	1		0.45
ChrIV_A_nidulans_FGSC_A4	2755485	C	A	158.77	4	585	GGAAGAGCTCGTTGGACGGTG	1		0.45
ChrIV_A_nidulans_FGSC_A4	2768401	G	A	244.77	4	610	ATGCGTGTGGGGACGCCGCCG	1		0.45
ChrIV_A_nidulans_FGSC_A4	2774150	C	T	329.77	4	656	TGGCTTTCGAGGAGGTCGCGG	1		0.24
ChrIV_A_nidulans_FGSC_A4	2788817	C	A	98.77	4	599	TCACCATGGAGCTCAGCGAAT	1		0.45
ChrIV_A_nidulans_FGSC_A4	2789519	C	G	129.77	4	608	GGAAATGCGGGATTAGATATG	1		0.45
ChrIV_A_nidulans_FGSC_A4	2811787	C	T	186.77	4	583	TGATCTAGGAGTAATCAATAA		1	0.45
ChrIV_A_nidulans_FGSC_A4	2814749	C	A	476.77	4	582	CTTTCGCCCAGGTCGAAAGCT	1		0.45
ChrIV_A_nidulans_FGSC_A4	2816969	G	T	131.03	4	535	CCAAGCTAGAGCAGTCGTTCA		1	0.24
ChrIV_A_nidulans_FGSC_A4	2819625	G	A	58.77	4	601	GTGCACCATGGCGAGACGGTC		1	0.45
ChrIV_A_nidulans_FGSC_A4	2830819	C	T	171.9	4	601	AGCCTCTGATGTACACCGAGT	1		0.45
ChrIV_A_nidulans_FGSC_A4	2832375	C	G	475.77	4	582	GTGCTTGCTCGACGACGAGTC	1		0.45
ChrIV_A_nidulans_FGSC_A4	2835721	G	A	83.28	4	600	TAATATTGCGGAGTACGGCGG	1		0.45
ChrIV_A_nidulans_FGSC_A4	2836459	G	A	52.74	4	606	AGGATAATGGGAAGTACAGAC	1		0.45
ChrIV_A_nidulans_FGSC_A4	2838720	C	A	52.74	4	535	TAAATTCTTCGTTTCCTTATC		1	0.24
ChrIV_A_nidulans_FGSC_A4	2846886	C	T	52.74	4	604	ACAAGAACCTGGAGTACTTCT		1	0.45
ChrIV_A_nidulans_FGSC_A4	2853024	C	T	65.77	4	601	TCTAACGGGCGTAGGCAGTAT	1		0.45
ChrIV_A_nidulans_FGSC_A4	2855687	G	A	92.28	4	578	TAGACCCTGAGGAATATCTGC	1		0.24
ChrIV_A_nidulans_FGSC_A4	2857440	G	T	52.74	4	599	CGCGCCCGCCGATGTGCCAAC		1	0.45
ChrIV_A_nidulans_FGSC_A4	2858647	C	A	52.74	4	535	ACCGCCCTATGGTTTAGCAAT		1	0.24
ChrIV_A_nidulans_FGSC_A4	2867900	C	A	291.78	4	612	AGGGCCTTTAGCTCCGAAAAA		1	0.45
ChrIV_A_nidulans_FGSC_A4	2868019	C	T	163.9	4	623	AACCAAAAATGTCCTTCTACT		1	0.24
ChrIV_A_nidulans_FGSC_A4	2868521	G	C	92.28	4	659	TTTGGGGTTCGGGCATCAAGG		1	0.24
ChrIV_A_nidulans_FGSC_A4	2877476	G	A	146.9	4	633	ATCAGCAGCAGAATATAATAT		1	0.24
ChrIV_A_nidulans_FGSC_A4	2883818	C	T	114.77	4	652	TAATACTACAGGTACAGCCAA	1		0.24
ChrV_A_nidulans_FGSC_A4	2727	C	T	151.88	5	577	ATGAAGAGCAGCGCTTTACTT		1	0.24
ChrV_A_nidulans_FGSC_A4	15940	G	A	701.77	5	652	ATATTTAGCTGGAGAATTCCT		1	0.24
ChrV_A_nidulans_FGSC_A4	28111	G	A	58.77	5	585	GATATCTCTGGCATCATGCTT		1	0.45
ChrV_A_nidulans_FGSC_A4	36158	G	A	181.77	5	624	TAATATTCATGTCTGCCCCAT	1		0.45
ChrV_A_nidulans_FGSC_A4	36338	G	A	353.77	5	612	TTTCGAGAGCGGATGGCTCGA	1		0.45
ChrV_A_nidulans_FGSC_A4	39776	G	T	192.77	5	610	CAAATCTCACGGCAGCTGCTT		1	0.45
ChrV_A_nidulans_FGSC_A4	45225	G	C	681.77	5	575	GAGATAGCATGCTGGTACTCT		1	0.45
ChrV_A_nidulans_FGSC_A4	49026	G	C	432.77	5	633	TAGATTCCCGGGCAAACGACC	1		0.24
ChrV_A_nidulans_FGSC_A4	52085	T	C	129.77	5	650	CGGTACGTCTACCTATGCTAA	1		0.24
ChrV_A_nidulans_FGSC_A4	54917	A	G	292.77	5	598	AATATATCAAAGTTAAGTAAG		1	0.24
ChrV_A_nidulans_FGSC_A4	72439	T	C	50.77	5	610	TTTCAGATAGACTTCGTAATG		1	0.45
ChrV_A_nidulans_FGSC_A4	72810	C	T	247.77	5	608	TTCACGCGGCGACTATTTTCT		1	0.45
ChrV_A_nidulans_FGSC_A4	87745	C	A	53.77	5	633	AAATAAGCTTGGAGACATAAG		1	0.24
ChrV_A_nidulans_FGSC_A4	90601	C	T	50.77	5	576	TTATTGCCAGGGGTACAGCAC		1	0.45
ChrV_A_nidulans_FGSC_A4	100398	C	T	50.74	5	577	TGGCGGCGCGGTCAAGGCATA	1		0.24
ChrV_A_nidulans_FGSC_A4	116648	C	G	351.77	5	569	ACTCTCCCAAGCAGCGCCTCT		1	0.45
ChrV_A_nidulans_FGSC_A4	116660	C	T	136.77	5	569	TTTTCTTCATGCACTCTCCCA		1	0.45
ChrV_A_nidulans_FGSC_A4	118037	G	T	59.77	5	535	GAGCGGGACAGAGGTGATAGC	1		0.24
ChrV_A_nidulans_FGSC_A4	125851	C	T	220.77	5	623	ACTGGTGTCAGGGTCTCTCTG	1		0.24
ChrV_A_nidulans_FGSC_A4	134189	C	T	323.77	5	623	GATCAAAAAAGAGAGATCTTG		1	0.24
ChrV_A_nidulans_FGSC_A4	140070	C	T	262.77	5	600	CGTTTGACTCGACCGGGTCAA		1	0.45
ChrV_A_nidulans_FGSC_A4	141073	C	A	246.77	5	622	CTCCCATGGTGGGGGAGGCAA		1	0.24
ChrV_A_nidulans_FGSC_A4	148746	C	A	52.77	5	622	CGTAGTGACTGTCTGGTCGCG		1	0.24
ChrV_A_nidulans_FGSC_A4	151363	G	A	594.77	5	578	AACTGATGCTGACGGCGACGA	1		0.24
ChrV_A_nidulans_FGSC_A4	152889	C	T	597.77	5	598	CTGAAATTTAGTGGGATGAGC	1		0.24
ChrV_A_nidulans_FGSC_A4	160339	C	T	376.77	5	601	ATAGCGGCCAGCTGAGCCATG		1	0.45
ChrV_A_nidulans_FGSC_A4	164930	G	T	55.77	5	650	TAGTTGGCTTGGGCAGCGATA		1	0.24
ChrV_A_nidulans_FGSC_A4	167662	G	A	228.77	5	624	AAGTTTATTAGAAGGACATGT		1	0.45
ChrV_A_nidulans_FGSC_A4	170508	C	T	493.77	5	583	CAATCGTGAAGGATGCCTACG	1		0.45
ChrV_A_nidulans_FGSC_A4	177743	G	A	888.77	5	652	TATCCCTGAAGTAGAGGGGCC	1		0.24
ChrV_A_nidulans_FGSC_A4	178767	C	T	119.77	5	590	AGCAAGCCAAGCAACAGTCTC	1		0.45
ChrV_A_nidulans_FGSC_A4	183146	C	T	160.77	5	650	CAGGTGTGGAGCAGCAGACAA	1		0.24
ChrV_A_nidulans_FGSC_A4	199735	G	T	249.77	5	600	AAGACCGCAAGCCGCGGTTAA		1	0.45
ChrV_A_nidulans_FGSC_A4	200676	A	C	243.77	5	584	GTGTGGTACTACAGCGAGCCG	1		0.45
ChrV_A_nidulans_FGSC_A4	206240	G	C	77.77	5	579	TCGCCGGTCCGCCCTCTCTCA	1		0.24
ChrV_A_nidulans_FGSC_A4	208261	C	A	52.77	5	612	GGAGAGTGTTGAAGGGACGTA	1		0.45
ChrV_A_nidulans_FGSC_A4	225668	G	T	198.77	5	604	TCCGCCGCCTGGGGTATGAAC	1		0.45
ChrV_A_nidulans_FGSC_A4	225760	G	A	391.77	5	604	GAGACCTCCAGGGGTCTTTCT	1		0.45
ChrV_A_nidulans_FGSC_A4	255120	G	T	61.77	5	633	TCCGCCGCCTGGGGTATGAAC	1		0.24
ChrV_A_nidulans_FGSC_A4	266932	C	A	258.77	5	608	CAAGACAGCCGAGAAGGCACT		1	0.45
ChrV_A_nidulans_FGSC_A4	270850	C	T	712.77	5	580	TCCTGATAGAGCATTTCTACC	1		0.45
ChrV_A_nidulans_FGSC_A4	281764	G	A	647.77	5	628	AAGATGTTCAGCAGCAATAAA		1	0.24
ChrV_A_nidulans_FGSC_A4	283653	G	A	165.77	5	622	AGAGGGCGTAGAGCTTCATGG	1		0.24
ChrV_A_nidulans_FGSC_A4	288776	C	A	51.77	5	656	AGTACAAGCGGAGGGTGACAA	1		0.24
ChrV_A_nidulans_FGSC_A4	299378	G	A	116.78	5	606	GCTTCCACCAGGGATATTTTG	1		0.45
ChrV_A_nidulans_FGSC_A4	314496	G	T	58.77	5	652	GAATCGGCTTGGGGATATCGG	1		0.24
ChrV_A_nidulans_FGSC_A4	324261	C	T	872.77	5	628	TCACTAGTGGGCAATCCAACC	1		0.24
ChrV_A_nidulans_FGSC_A4	333696	G	A	51.77	5	578	TCATGTCCAAGAGTTCAATTA		1	0.24
ChrV_A_nidulans_FGSC_A4	343090	C	G	160.77	5	600	CTCAGCGCCGGCTTTGATGAC	1		0.45
ChrV_A_nidulans_FGSC_A4	349594	C	G	1343.77	5	652	AAGCAAGGTAGGGTCCGCGCC		1	0.24
ChrV_A_nidulans_FGSC_A4	349849	G	A	513.77	5	598	CTTACCCTCTGAAGCCAGCGT	1		0.24
ChrV_A_nidulans_FGSC_A4	351204	G	A	259.77	5	604	ATTTCATCCAGGCTCTGATTG		1	0.45
ChrV_A_nidulans_FGSC_A4	351528	C	T	432.77	5	633	GCGATGAGATGCTTCTTGTCT		1	0.24
ChrV_A_nidulans_FGSC_A4	352113	C	T	64.77	5	600	GACGCGGACCGGGCCACCAAG		1	0.45
ChrV_A_nidulans_FGSC_A4	352474	C	A	163.77	5	600	TTAGCGCCCAGGCACCAGAGC		1	0.45
ChrV_A_nidulans_FGSC_A4	352496	G	A	63.77	5	656	TCGAGACTGGGCACGAGCTGG		1	0.24
ChrV_A_nidulans_FGSC_A4	352824	C	T	110.77	5	601	CCATTATCCAGGCGCAGCTGC		1	0.45
ChrV_A_nidulans_FGSC_A4	370909	C	G	394.77	5	659	CACTCGAAGAGAAAATCAACA	1		0.24
ChrV_A_nidulans_FGSC_A4	372906	C	T	509.77	5	584	GCTACCAATCGCGGTTCCCTT		1	0.45
ChrV_A_nidulans_FGSC_A4	386652	T	C	480.77	5	576	TGCCGCCAGCACGAGGGTTGA		1	0.45
ChrV_A_nidulans_FGSC_A4	400572	C	A	95.77	5	601	GAGGATACTTGAACGTGATCT	1		0.45
ChrV_A_nidulans_FGSC_A4	404091	T	C	342.77	5	584	ACGATTCGTGAAGCAGGAAGA	1		0.45
ChrV_A_nidulans_FGSC_A4	407525	C	T	628.81	5	659	CGTGGATGATGACGTCTAGGG	1		0.24
ChrV_A_nidulans_FGSC_A4	412645	G	A	172.77	5	590	GGACTGTTTAGTGCGGATGGC	1		0.45
ChrV_A_nidulans_FGSC_A4	417503	G	A	1046.77	5	652	GAATCCAACGGGCTGTCCCCA		1	0.24
ChrV_A_nidulans_FGSC_A4	421564	C	G	583.77	5	608	GACCGAAGTCGAGGTCACTAG		1	0.45
ChrV_A_nidulans_FGSC_A4	434309	C	T	89.77	5	601	TATTCTTACTGGAGCCGTCCA	1		0.45
ChrV_A_nidulans_FGSC_A4	435485	G	A	383.77	5	584	TATCGACTCTGTCGCTTGATC		1	0.45
ChrV_A_nidulans_FGSC_A4	446090	G	A	463.77	5	598	TTTTGGAAGCGGAGGGGTGAG	1		0.24
ChrV_A_nidulans_FGSC_A4	457658	C	T	1057.77	5	578	AGTAGAGATAGGCACAAAGCC	1		0.24
ChrV_A_nidulans_FGSC_A4	458778	C	A	469.77	5	575	ATTTGGTACTGACGGTATTGA	1		0.45
ChrV_A_nidulans_FGSC_A4	466967	G	A	265.77	5	535	GTAGGGCTCGGTGGGGAAAAG		1	0.24
ChrV_A_nidulans_FGSC_A4	470292	C	T	308.77	5	633	GCCTAAAGCCGGGCACGAGGG	1		0.24
ChrV_A_nidulans_FGSC_A4	470779	G	A	132.77	5	583	TTGTTGACTCGGCGTCGCCGG	1		0.45
ChrV_A_nidulans_FGSC_A4	477778	G	T	331.78	5	576	CGGCTCTACTGGCGGGTTACC	1		0.45
ChrV_A_nidulans_FGSC_A4	492030	G	A	1351.77	5	578	CTCTCTCCCAGGCTCATCAAG	1		0.24
ChrV_A_nidulans_FGSC_A4	494245	G	C	58.77	5	612	TTAACAGCGCGACAACATCAG		1	0.45
ChrV_A_nidulans_FGSC_A4	500618	C	T	694.77	5	573	AGAACTCGTGGGGGGCAGTCA	1		0.24
ChrV_A_nidulans_FGSC_A4	501092	G	A	120.77	5	608	CTTACGTCCAGCAAGCCAGCT	1		0.45
ChrV_A_nidulans_FGSC_A4	513467	G	T	52.77	5	656	TCGGGGCTCTGTCATTCTTTA	1		0.24
ChrV_A_nidulans_FGSC_A4	518251	G	T	270.77	5	600	GGTGTTTTGCGGACGAATCGC	1		0.45
ChrV_A_nidulans_FGSC_A4	530743	C	A	203.77	5	584	AGGTTATGACGGTGAAGCCTC	1		0.45
ChrV_A_nidulans_FGSC_A4	536120	C	A	86.77	5	600	ATCTCTATCTGAGACGCGGCA		1	0.45
ChrV_A_nidulans_FGSC_A4	537116	C	T	215.77	5	610	CTCGCAAACGGCCTCCCACCA	1		0.45
ChrV_A_nidulans_FGSC_A4	563490	G	T	58.77	5	601	GCATGTCCTTGAACGTCTTTT	1		0.45
ChrV_A_nidulans_FGSC_A4	571828	A	G	408.77	5	590	GGTAGTTGGCACTACTTCGGC		1	0.45
ChrV_A_nidulans_FGSC_A4	572824	C	T	55.77	5	599	GCTCATTCCCGTACCGAACGT	1		0.45
ChrV_A_nidulans_FGSC_A4	580129	C	T	364.77	5	633	TGCTTCGTCAGGATAGTCGGT		1	0.24
ChrV_A_nidulans_FGSC_A4	586280	C	G	324.77	5	610	CAGATGGCAAGCTACTAGCAT	1		0.45
ChrV_A_nidulans_FGSC_A4	604932	C	T	465.77	5	608	AAAGACACCAGGGTCGTCCAG		1	0.45
ChrV_A_nidulans_FGSC_A4	605629	C	G	336.77	5	610	CATGTCCAAGGCGCTGTACTT	1		0.45
ChrV_A_nidulans_FGSC_A4	606894	G	T	657.77	5	608	ACAGGAGAAGGTGAAGCCCGG	1		0.45
ChrV_A_nidulans_FGSC_A4	609588	G	A	141.77	5	589	CCGAACCCGCGTCGATCCCCC		1	0.24
ChrV_A_nidulans_FGSC_A4	609876	G	A	97.77	5	590	CATGGTGCCAGGGCGACGAAC		1	0.45
ChrV_A_nidulans_FGSC_A4	617144	C	G	76.77	5	606	CGCTCTCGACGAATGGTGCCG		1	0.45
ChrV_A_nidulans_FGSC_A4	618167	G	A	156.77	5	590	CAGCTGCCATGACGCTATCAC		1	0.45
ChrV_A_nidulans_FGSC_A4	620432	C	T	458.77	5	598	ACGTACGCAAGTTCAACCCCT	1		0.24
ChrV_A_nidulans_FGSC_A4	623244	G	A	470.77	5	578	ACCTGCCAGTGAATTCCACAA	1		0.24
ChrV_A_nidulans_FGSC_A4	638954	G	C	220.77	5	578	CTTCCTAGACGCATAAACCGA		1	0.24
ChrV_A_nidulans_FGSC_A4	644404	C	G	309.77	5	601	ATCAGGCCACGCACCTATCCC		1	0.45
ChrV_A_nidulans_FGSC_A4	660240	C	T	114.77	5	604	GTACAACACCGCGGGAAGAAA	1		0.45
ChrV_A_nidulans_FGSC_A4	662827	C	T	59.77	5	612	CGCAGATGCGGCCGTCCAGGA	1		0.45
ChrV_A_nidulans_FGSC_A4	669318	G	T	76.77	5	577	ACATTGGCTCGTTCATATAAT	1		0.24
ChrV_A_nidulans_FGSC_A4	669687	G	T	301.77	5	608	TTGTGGAGACGGACTACGAGG	1		0.45
ChrV_A_nidulans_FGSC_A4	700230	C	T	169.77	5	659	TTTGTGACCTGGCTGGTGACG	1		0.24
ChrV_A_nidulans_FGSC_A4	705816	C	T	83.77	5	652	AACTCTTTCAGGCTCCATAAT	1		0.24
ChrV_A_nidulans_FGSC_A4	707073	C	G	620.77	5	573	GACGGCCTATGGCACTAACCA		1	0.24
ChrV_A_nidulans_FGSC_A4	730579	G	A	384.77	5	575	CAGCGTGCCCGTTAGTGAAAC	1		0.45
ChrV_A_nidulans_FGSC_A4	731081	C	T	316.77	5	659	ATACAGCAAAGCAGAGGGCTA		1	0.24
ChrV_A_nidulans_FGSC_A4	731565	G	T	168.77	5	589	GCGTCGGGTCGGGGACTACGC		1	0.24
ChrV_A_nidulans_FGSC_A4	735063	G	A	126.77	5	585	ATATCCCGCAGACCTGGACCC	1		0.45
ChrV_A_nidulans_FGSC_A4	759172	C	T	248.77	5	600	GGTCTTACAAGGACAGTAGTA		1	0.45
ChrV_A_nidulans_FGSC_A4	774167	G	A	227.77	5	569	ATTCATCACAGCACCAGACGC	1		0.45
ChrV_A_nidulans_FGSC_A4	777460	G	A	317.77	5	584	CATTGTGATCGCCGATTCTGC	1		0.45
ChrV_A_nidulans_FGSC_A4	789069	G	T	86.77	5	656	AGACGAATTTGTCCTGCCAGT	1		0.24
ChrV_A_nidulans_FGSC_A4	797250	C	G	104.77	5	601	TAGGAACATAGGAATATTTGA	1		0.45
ChrV_A_nidulans_FGSC_A4	797497	C	A	89.77	5	599	TTGAGGTGAGGGGAGTTGGAG	1		0.45
ChrV_A_nidulans_FGSC_A4	800838	C	G	208.77	5	608	ATTGATCCCCGGAGCCTGTCG		1	0.45
ChrV_A_nidulans_FGSC_A4	800953	G	A	1595.86	5	262	CCCGTCCTTTGATCGTATTGT		1	4
ChrV_A_nidulans_FGSC_A4	807921	C	T	242.77	5	610	TTTCTGGTCTGCAAGAATTAG		1	0.45
ChrV_A_nidulans_FGSC_A4	821826	C	T	229.77	5	652	GGAAGGGGCAGGCGTATGGAA	1		0.24
ChrV_A_nidulans_FGSC_A4	822264	C	T	516.77	5	576	AGATACGCTTGGAGGACTCGA	1		0.45
ChrV_A_nidulans_FGSC_A4	826361	C	A	196.77	5	580	GCGGAAGGACGACGGCCTCCG	1		0.45
[truncated: 1,995 more rows]
