# Supplementary material for: Characterization of the Mutagenic Spectrum of 4-Nitroquinoline 1-Oxide (4-NQO) in Aspergillus nidulans by Whole Genome Sequencing
Source: G3 (Bethesda). 2014 Oct 27;4(12):2483–92. doi: 10.1534/g3.114.014712 (PMC4267943; doi:10.1534/g3.114.014712)
Supplement: Supporting Information [file supp_g3.114.014712_FileS3.xlsx]

## Sheet: High Proximity SNPs
Chromosome Full	Position	Ref	Variant	Freebayes Quality	Chrs	Strain	Flanking Sequence (±10 bp)	Transcribed Region	Intergenic	Treatment (µg/ml)	Distance apart (bp)
ChrI_A_nidulans_FGSC_A4	126675	C	A	908.77	1	652	GGATCACAGGGTGCCCCTTGA	1		0.24	1
ChrI_A_nidulans_FGSC_A4	126676	C	A	908.77	1	652	CGGATCACAGGGTGCCCCTTG	1		0.24	1
ChrI_A_nidulans_FGSC_A4	126677	C	T	880.77	1	652	GCGGATCAGAGGGTGCCCCTT	1		0.24
ChrI_A_nidulans_FGSC_A4	1007823	C	G	450.77	1	600	ACAAACAGCAGCCTGAAGATG	1		0.45	3
ChrI_A_nidulans_FGSC_A4	1007826	C	G	410.77	1	600	CAGACAAACAGCAGCCTGAAG	1		0.45
ChrI_A_nidulans_FGSC_A4	1412046	C	G	455.77	1	580	ACAGCCGCTGGGCAAGACTCA	1		0.45	1
ChrI_A_nidulans_FGSC_A4	1412047	C	T	480.77	1	580	GACAGCCGCTGGGCAAGACTC	1		0.45
ChrI_A_nidulans_FGSC_A4	2303452	G	A	451.77	1	576	GTAACCATGGGATCAAGGTTG	1		0.45	10
ChrI_A_nidulans_FGSC_A4	2303462	G	T	369.77	1	576	GATCAAGGTTGCCAACAAAAA	1		0.45
ChrI_A_nidulans_FGSC_A4	2395355	G	C	535.77	1	573	GGAAACCTGCGGGGGCGGAAT	1		0.24	4
ChrI_A_nidulans_FGSC_A4	2395359	G	C	485.77	1	573	ACCTGCGGGGGCGGAATCCAT	1		0.24
ChrI_A_nidulans_FGSC_A4	2501761	C	A	1313.77	1	628	GACTCCGGCCGCCCCGTCTCA	1		0.24	4
ChrI_A_nidulans_FGSC_A4	2501765	C	A	1276.77	1	628	CCACGACTCCGGCCGCCCCGT	1		0.24
ChrI_A_nidulans_FGSC_A4	3759087	C	T	108.77	1	573	CAGGGTGGCTGGTCCTGATCA		1	0.24	1
ChrI_A_nidulans_FGSC_A4	3759088	A	G	112.77	1	573	GATCAGGACCAGCCACCCTGC		1	0.24	3
ChrI_A_nidulans_FGSC_A4	3759091	C	T	112.77	1	573	ATGGCAGGGTGGCTGGTCCTG		1	0.24
ChrII_A_nidulans_FGSC_A4	411642	A	C	85.77	2	601	CATGACGACAATGCCCCATCA		1	0.45	5
ChrII_A_nidulans_FGSC_A4	411647	C	T	86.77	2	601	AGCTATGATGGGGCATTGTCG		1	0.45
ChrII_A_nidulans_FGSC_A4	3328018	G	T	73.77	2	600	GTGGGCGCATGCGGTTTATAT		1	0.45	2
ChrII_A_nidulans_FGSC_A4	3328020	G	C	101.77	2	600	GGGCGCATGCGGTTTATATAT		1	0.45
ChrII_A_nidulans_FGSC_A4	3762067	C	G	240.77	2	608	GCTGGACGGAGGGAGTGCCGG	1		0.45	7
ChrII_A_nidulans_FGSC_A4	3762074	C	A	309.77	2	608	TGGGTTTGCTGGACGGAGGGA	1		0.45
ChrII_A_nidulans_FGSC_A4	3768979	C	G	50.77	2	569	GTGCGGAACGGAAAATCTGAG		1	0.45	1
ChrII_A_nidulans_FGSC_A4	3768980	C	T	53.77	2	569	AGTGCGGAACGGAAAATCTGA		1	0.45
ChrIII_A_nidulans_FGSC_A4	494441	G	T	223.77	3	602	CGACGAACTCGTTAAGGAAGC	1		0.45	5
ChrIII_A_nidulans_FGSC_A4	494446	G	A	335.77	3	602	AACTCGTTAAGGAAGCCCAAG	1		0.45
ChrIII_A_nidulans_FGSC_A4	810356	A	T	96.77	3	598	GACCGAATATAGCGGGCGAAG		1	0.24	2
ChrIII_A_nidulans_FGSC_A4	810358	C	T	115.77	3	598	CCCTTCGCCCGCTATATTCGG		1	0.24
ChrIII_A_nidulans_FGSC_A4	2011482	C	A	276.77	3	573	GGCAGTGCAGGGAGGCAGCTC	1		0.24	1
ChrIII_A_nidulans_FGSC_A4	2011483	C	A	281.77	3	573	CGGCAGTGCAGGGAGGCAGCT	1		0.24
ChrIII_A_nidulans_FGSC_A4	2092227	A	C	61.77	3	633	TCTAATACAGACGCTTGCATC		1	0.24	8
ChrIII_A_nidulans_FGSC_A4	2092235	A	C	55.77	3	633	AGACGCTTGCATCCGTATCTT	1		0.24
ChrIV_A_nidulans_FGSC_A4	2351378	C	G	254.77	4	604	TACGTGTTGTGCGGATGGAGT	1		0.45	2
ChrIV_A_nidulans_FGSC_A4	2351380	C	A	257.77	4	604	GATACGTGTTGTGCGGATGGA	1		0.45
ChrV_A_nidulans_FGSC_A4	1230831	G	A	250.8	5	601	CCAATTGCGAGGGTAAGCTGA	1		0.45	1
ChrV_A_nidulans_FGSC_A4	1230832	G	T	251.8	5	601	CAATTGCGAGGGTAAGCTGAT	1		0.45
ChrV_A_nidulans_FGSC_A4	1385859	A	G	234.77	5	659	GAACAAAGTAAGCGCGCCTGG	1		0.24	7
ChrV_A_nidulans_FGSC_A4	1385866	C	A	305.77	5	659	TGCCTTCCCAGGCGCGCTTAC	1		0.24
ChrV_A_nidulans_FGSC_A4	1390743	G	T	362.77	5	628	TTGCAGGTTCGTCGAGACAAC		1	0.24	3
ChrV_A_nidulans_FGSC_A4	1390746	G	C	309.77	5	628	CAGGTTCGTCGAGACAACTGA		1	0.24
ChrV_A_nidulans_FGSC_A4	2389010	C	T	376.77	5	622	TAGCGGATGCGTCGCTTCTGC		1	0.24	2
ChrV_A_nidulans_FGSC_A4	2389012	C	G	345.77	5	622	CTTAGCGGATGCGTCGCTTCT		1	0.24
ChrVI_A_nidulans_FGSC_A4	1618867	G	A	201.77	6	590	AAATTTGATAGGAGCCCGATC		1	0.45	1
ChrVI_A_nidulans_FGSC_A4	1618868	G	T	202.77	6	590	AATTTGATAGGAGCCCGATCT		1	0.45
ChrVI_A_nidulans_FGSC_A4	1936886	C	G	279.78	6	576	AGACAGGAAAGGATACTAGTG		1	0.45	4
ChrVI_A_nidulans_FGSC_A4	1936890	C	T	279.78	6	576	GATTAGACAGGAAAGGATACT		1	0.45
ChrVI_A_nidulans_FGSC_A4	2163228	G	A	59.77	6	656	AATGAATGTTGATCCACATGA		1	0.24	2
ChrVI_A_nidulans_FGSC_A4	2163230	T	G	70.77	6	656	GATCATGTGGATCAACATTCA		1	0.24
ChrVI_A_nidulans_FGSC_A4	2424400	C	G	50.77	6	569	AACGGTTTCTGTATTTGGCTC	1		0.45	1
ChrVI_A_nidulans_FGSC_A4	2424401	A	T	53.77	6	569	AGCCAAATACAGAAACCGTTG	1		0.45
ChrVII_A_nidulans_FGSC_A4	306304	A	G	58.77	7	623	TGGATACGTAAACACCCATTA	1		0.24	2
ChrVII_A_nidulans_FGSC_A4	306306	C	G	58.77	7	623	GGTAATGGGTGTTTACGTATC	1		0.24
ChrVII_A_nidulans_FGSC_A4	1639695	G	A	88.77	7	604	TCCTAGCACTGAGGCACTGAC		1	0.45	1
ChrVII_A_nidulans_FGSC_A4	1639696	A	T	58.77	7	604	CCTAGCACTGAGGCACTGACG		1	0.45	1
ChrVII_A_nidulans_FGSC_A4	1639697	G	A	130.77	7	604	CTAGCACTGAGGCACTGACGG		1	0.45
ChrVII_A_nidulans_FGSC_A4	2183159	A	T	55.77	7	601	CCGGTCTTGAATGATGGACGG	1		0.45	1
ChrVII_A_nidulans_FGSC_A4	2183160	T	A	58.77	7	601	CCCGTCCATCATTCAAGACCG	1		0.45
ChrVII_A_nidulans_FGSC_A4	2810894	C	T	312.77	7	580	TCGCCTGACAGTGCTCATTCT		1	0.45	8
ChrVII_A_nidulans_FGSC_A4	2810902	C	T	262.77	7	580	GCGGTCGATCGCCTGACAGTG		1	0.45
ChrVIII_A_nidulans_FGSC_A4	283643	A	T	57.77	8	535	GAGGGTTGATACTCGCCGGCC	1		0.24	1
ChrVIII_A_nidulans_FGSC_A4	283644	C	T	62.77	8	535	AGGCCGGCGAGTATCAACCCT	1		0.24
ChrVIII_A_nidulans_FGSC_A4	2009990	G	C	326.56	8	610	ATCTGACCTAGACGGCTGGAG		1	0.45	8
ChrVIII_A_nidulans_FGSC_A4	2009998	G	A	351.77	8	610	TAGACGGCTGGAGGACCTTAT		1	0.45
ChrVIII_A_nidulans_FGSC_A4	2906739	C	G	352.77	8	600	CTCATGCAGGGACAAGAAGCC	1		0.45	5
ChrVIII_A_nidulans_FGSC_A4	2906744	C	A	316.77	8	600	ACTTGCTCATGCAGGGACAAG	1		0.45
ChrVIII_A_nidulans_FGSC_A4	3190451	C	T	52.77	8	622	GCTGAAGATAGCCATAGGAAA		1	0.24	1
ChrVIII_A_nidulans_FGSC_A4	3190452	T	C	59.77	8	622	TGCTGAAGATAGCCATAGGTT		1	0.24
ChrVIII_A_nidulans_FGSC_A4	4283733	C	T	83.77	8	600	AGGACCTGATGTCTCACCGCC		1	0.45	1
ChrVIII_A_nidulans_FGSC_A4	4283734	A	T	86.77	8	600	GCGGTGAGACATCAGGTCCTG		1	0.45
ChrVIII_A_nidulans_FGSC_A4	4682498	T	A	210.77	8	598	GTCGATATCCATGCGGCTCTG	1		0.24	1
ChrVIII_A_nidulans_FGSC_A4	4682499	G	T	200.77	8	598	AGAGCCGCATGGATATCGACG	1		0.24
